# Supplementary material for: Direct Imaging of Radiation-Sensitive Organic Polymer-Based Nanocrystals at Sub-Ångström Resolution
Source: Nanomaterials (Basel). 2024 May 17;14(10):872. doi: 10.3390/nano14100872 (PMC11539949; doi:10.3390/nano14100872)
Supplement: Supplementary file 1 [file nanomaterials-14-00872-s001.zip]

Archive with 10 entries (8 files):
- SM archive/
- SM archive/CAPeg.cif
- SM archive/checkcif_CAPeg.pdf
- SM archive/frames fig S6/
- SM archive/frames fig S6/K3_130kX_0026-0001.dm4
- SM archive/frames fig S6/K3_130kX_0026-0010.dm4
- SM archive/frames fig S6/K3_130kX_0026-0050.dm4
- SM archive/frames fig S6/K3_130kX_0026-0100.dm4
- SM archive/frames fig S6/K3_130kX_0026.dm4
- SM archive/nanomaterials-2995111-supplementary.pdf
