# Supplementary material for: Direct Imaging of Radiation-Sensitive Organic Polymer-Based Nanocrystals at Sub-Ångström Resolution
Source: Nanomaterials (Basel). 2024 May 17;14(10):872. doi: 10.3390/nano14100872 (PMC11539949; doi:10.3390/nano14100872)
Supplement: Supplementary file 1 [file nanomaterials-14-00872-s001.zip › SM archive/CAPeg.cif]

 
data_X4ESxT-30Jul183541_a_tw6_sx
 
_audit_creation_method            'SHELXL-2018/3'
_shelx_SHELXL_version_number      '2018/3'
_chemical_formula_moiety          'C8 H10 N4 O2, 2(C7 H6 F N O2), C2 H4 O' 
_chemical_formula_sum	       'C24 H26 F2 N6 O7' 
_chemical_formula_weight          548.51

loop_
 _atom_type_symbol
 _atom_type_description
 _atom_type_scat_dispersion_real
 _atom_type_scat_dispersion_imag
 _atom_type_scat_source
 'C'  'C'   0.0033   0.0016
 'International Tables Vol C Tables 4.2.6.8 and 6.1.1.4'
 'N'  'N'   0.0064   0.0033
 'International Tables Vol C Tables 4.2.6.8 and 6.1.1.4'
 'O'  'O'   0.0110   0.0060
 'International Tables Vol C Tables 4.2.6.8 and 6.1.1.4'
 'F'  'F'   0.0174   0.0103
 'International Tables Vol C Tables 4.2.6.8 and 6.1.1.4'
 'H'  'H'   0.0000   0.0000
 'International Tables Vol C Tables 4.2.6.8 and 6.1.1.4'
 
_space_group_crystal_system       triclinic
_space_group_IT_number            2
_space_group_name_H-M_alt         'P -1'
_space_group_name_Hall            '-P 1'
 
_shelx_space_group_comment
;
The symmetry employed for this shelxl refinement is uniquely defined
by the following loop, which should always be used as a source of
symmetry information in preference to the above space-group names.
They are only intended as comments.
;
 
loop_
 _space_group_symop_operation_xyz
 'x, y, z'
 '-x, -y, -z'
 
_cell_length_a                    6.9300(14)
_cell_length_b                    9.3400(19)
_cell_length_c                    19.320(4)
_cell_angle_alpha                 86.74(3)
_cell_angle_beta                  82.59(3)
_cell_angle_gamma                 86.90(3)
_cell_volume                      1236.7(4)
_cell_formula_units_Z             2
_cell_measurement_temperature     100(2)
_cell_measurement_reflns_used     783
_cell_measurement_theta_min       2.31
_cell_measurement_theta_max       23.232
 
_exptl_crystal_description        'shard'
_exptl_crystal_colour             'light yellow'
_exptl_crystal_density_diffrn     1.473          
_exptl_crystal_F_000              572
_exptl_transmission_factor_min    ?
_exptl_transmission_factor_max    ?
_exptl_crystal_size_max           0.100
_exptl_crystal_size_mid           0.050
_exptl_crystal_size_min           0.020
_exptl_absorpt_coefficient_mu     0.114
_shelx_estimated_absorpt_T_min    0.989
_shelx_estimated_absorpt_T_max    0.998
_exptl_absorpt_correction_type    ?
_exptl_absorpt_correction_T_min   ?
_exptl_absorpt_correction_T_max   ?
_exptl_absorpt_process_details    ?
_exptl_absorpt_special_details    ?
_diffrn_ambient_temperature       100(2)
_diffrn_measurement_method        'Rotating crystal'
_diffrn_radiation_type            Synchrotron
_diffrn_source                    'Elettra Synchrotron - XRD1 BL'
_diffrn_measurement_device_type  
;
'Huber 4-circles Kappa Goniometer, Pilatus 2M detector'
;
_diffrn_radiation_wavelength      0.700
_diffrn_reflns_number             4196
_diffrn_reflns_av_unetI/netI      0.0731
_diffrn_reflns_av_R_equivalents   ?
_diffrn_reflns_limit_h_min        -8
_diffrn_reflns_limit_h_max        8
_diffrn_reflns_limit_k_min        -11
_diffrn_reflns_limit_k_max        11
_diffrn_reflns_limit_l_min        -22
_diffrn_reflns_limit_l_max        22
_diffrn_reflns_theta_min          1.048
_diffrn_reflns_theta_max          24.624
_diffrn_reflns_theta_full         24.624
_diffrn_measured_fraction_theta_max   0.960
_diffrn_measured_fraction_theta_full  0.960
_diffrn_reflns_Laue_measured_fraction_max    0.960
_diffrn_reflns_Laue_measured_fraction_full   0.960
_diffrn_reflns_point_group_measured_fraction_max   0.960
_diffrn_reflns_point_group_measured_fraction_full  0.960
_reflns_number_total              4196
_reflns_number_gt                 2984
_reflns_threshold_expression      'I > 2\s(I)'
_reflns_Friedel_coverage          0.000
_reflns_Friedel_fraction_max      .
_reflns_Friedel_fraction_full     .
 
_reflns_special_details
;
 _reflns_Friedel_fraction is defined as the number of unique
 Friedel pairs measured divided by the number that would be
 possible theoretically, ignoring centric projections and
 systematic absences. Completness statistics refer to single and
 composite reflections containing twin component 1 only.
;
 
_computing_cell_refinement        'XDS (Kabsch, 2010)'
_computing_data_reduction         'XDS (Kabsch, 2010)'
_computing_data_collection        'Elettra XRD1 Data Collection SW'
_computing_structure_solution     'SHELXT (Sheldrick, 2015)'
_computing_structure_refinement   'SHELXL-2018/3 (Sheldrick, 2018)'
_refine_special_details
;
 Refined as a 3-component twin.
;
_refine_ls_structure_factor_coef  Fsqd
_refine_ls_matrix_type            full
_refine_ls_weighting_scheme       calc
_refine_ls_weighting_details
'w=1/[\s^2^(Fo^2^)+(0.1713P)^2^+5.6558P] where P=(Fo^2^+2Fc^2^)/3'
_atom_sites_solution_primary      ?
_atom_sites_solution_secondary    ?
_atom_sites_solution_hydrogens    geom
_refine_ls_hydrogen_treatment     constr
_refine_ls_extinction_method      none
_refine_ls_extinction_coef        .
_refine_ls_number_reflns          4196
_refine_ls_number_parameters      360
_refine_ls_number_restraints      1
_refine_ls_R_factor_all           0.1756
_refine_ls_R_factor_gt            0.1374
_refine_ls_wR_factor_ref          0.3911
_refine_ls_wR_factor_gt           0.3540
_refine_ls_goodness_of_fit_ref    1.075
_refine_ls_restrained_S_all       1.075
_refine_ls_shift/su_max           0.000
_refine_ls_shift/su_mean          0.000
 
loop_
 _atom_site_label
 _atom_site_type_symbol
 _atom_site_fract_x
 _atom_site_fract_y
 _atom_site_fract_z
 _atom_site_U_iso_or_equiv
 _atom_site_adp_type
 _atom_site_occupancy
 _atom_site_site_symmetry_order  
 _atom_site_calc_flag
 _atom_site_refinement_flags_posn
 _atom_site_refinement_flags_adp
 _atom_site_refinement_flags_occupancy
 _atom_site_disorder_assembly
 _atom_site_disorder_group
N1 N 0.8025(10) 0.5694(7) 0.3981(3) 0.0438(16) Uani 1 1 d . . . . .
O1 O 0.9251(9) 0.7002(7) 0.1632(3) 0.0528(15) Uani 1 1 d . . . . .
O2 O 0.8455(9) 0.2248(6) 0.2290(3) 0.0494(14) Uani 1 1 d . . . . .
O3 O 0.7388(9) 0.4504(6) 0.5283(3) 0.0515(15) Uani 1 1 d . . . . .
H1O H 0.762076 0.490197 0.488224 0.077 Uiso 1 1 calc R U . . .
O4 O 0.7451(10) 0.6756(6) 0.5608(3) 0.0546(15) Uani 1 1 d . . . . .
O5 O 0.7038(8) 0.0584(6) 0.1423(3) 0.0463(14) Uani 1 1 d . . . . .
H2O H 0.721873 0.125731 0.167429 0.069 Uiso 1 1 calc R U . . .
O6 O 0.3990(8) 0.1498(6) 0.1593(3) 0.0480(14) Uani 1 1 d . . . . .
F1 F 0.5989(8) 0.1383(5) 0.7367(3) 0.0621(14) Uani 1 1 d . . . . .
F2 F 0.7254(7) -0.3575(5) -0.0005(3) 0.0559(13) Uani 1 1 d . . . . .
O7 O 0.7560(11) -0.0009(8) 0.4803(4) 0.073(2) Uani 1 1 d . . . . .
N2 N 0.8557(10) 0.7532(7) 0.3205(4) 0.0454(16) Uani 1 1 d . . . . .
N3 N 0.8915(10) 0.4603(7) 0.1968(3) 0.0442(16) Uani 1 1 d . . . . .
N4 N 0.8202(10) 0.3809(7) 0.3152(4) 0.0442(16) Uani 1 1 d . . . . .
N5 N 0.6913(11) 0.7200(8) 0.6994(4) 0.0540(19) Uani 1 1 d . . . . .
H1N H 0.680009 0.770977 0.736801 0.065 Uiso 1 1 calc R U . . .
H2N H 0.717353 0.762209 0.657631 0.065 Uiso 1 1 calc R U . . .
N6 N 0.1238(10) 0.0173(8) 0.1018(4) 0.057(2) Uani 1 1 d . . . . .
H4N H 0.005184 0.002481 0.092994 0.068 Uiso 1 1 calc R U . . .
H3N H 0.144595 0.090774 0.125949 0.068 Uiso 1 1 calc R U . . .
C1 C 0.8204(12) 0.7136(8) 0.3879(4) 0.0441(19) Uani 1 1 d . . . . .
H1 H 0.809007 0.778322 0.424549 0.053 Uiso 1 1 calc R U . . .
C2 C 0.8619(11) 0.6294(8) 0.2838(4) 0.0409(18) Uani 1 1 d . . . . .
C3 C 0.8943(11) 0.6104(8) 0.2100(4) 0.0398(17) Uani 1 1 d . . . . .
C4 C 0.8512(11) 0.3518(9) 0.2465(4) 0.0412(18) Uani 1 1 d . . . . .
C5 C 0.8280(11) 0.5229(8) 0.3326(4) 0.0419(18) Uani 1 1 d . . . . .
C6 C 0.8818(16) 0.9014(9) 0.2913(5) 0.059(2) Uani 1 1 d . . . . .
H6A H 0.976660 0.900221 0.249014 0.089 Uiso 0.5 1 calc R U P . .
H6B H 0.929226 0.958972 0.325868 0.089 Uiso 0.5 1 calc R U P . .
H6C H 0.756789 0.943530 0.279488 0.089 Uiso 0.5 1 calc R U P . .
H6D H 0.798457 0.968261 0.320566 0.089 Uiso 0.5 1 calc R U P . .
H6E H 0.845890 0.909510 0.243712 0.089 Uiso 0.5 1 calc R U P . .
H6F H 1.018328 0.924952 0.290092 0.089 Uiso 0.5 1 calc R U P . .
C7 C 0.9291(16) 0.4218(10) 0.1242(5) 0.061(2) Uani 1 1 d . . . . .
H7A H 0.868545 0.331275 0.118949 0.091 Uiso 0.5 1 calc R U P . .
H7B H 1.069943 0.410494 0.110374 0.091 Uiso 0.5 1 calc R U P . .
H7C H 0.874062 0.497730 0.094430 0.091 Uiso 0.5 1 calc R U P . .
H7D H 1.006488 0.495058 0.096886 0.091 Uiso 0.5 1 calc R U P . .
H7E H 0.805090 0.415839 0.105461 0.091 Uiso 0.5 1 calc R U P . .
H7F H 1.000971 0.328603 0.121405 0.091 Uiso 0.5 1 calc R U P . .
C8 C 0.7814(15) 0.2670(9) 0.3697(5) 0.056(2) Uani 1 1 d . . . . .
H8A H 0.784216 0.305602 0.415615 0.084 Uiso 0.5 1 calc R U P . .
H8B H 0.881123 0.188935 0.362514 0.084 Uiso 0.5 1 calc R U P . .
H8C H 0.652755 0.230055 0.367339 0.084 Uiso 0.5 1 calc R U P . .
H8D H 0.761180 0.177459 0.348031 0.084 Uiso 0.5 1 calc R U P . .
H8E H 0.664273 0.294127 0.401131 0.084 Uiso 0.5 1 calc R U P . .
H8F H 0.892641 0.253006 0.396307 0.084 Uiso 0.5 1 calc R U P . .
C9 C 0.7267(13) 0.5494(9) 0.5763(4) 0.048(2) Uani 1 1 d . . . . .
C10 C 0.6863(12) 0.4877(9) 0.6486(4) 0.0447(19) Uani 1 1 d . . . . .
C11 C 0.6687(12) 0.5759(9) 0.7063(4) 0.0469(19) Uani 1 1 d . . . . .
C12 C 0.6273(12) 0.5135(9) 0.7741(4) 0.047(2) Uani 1 1 d . . . . .
H12 H 0.613367 0.572282 0.813138 0.057 Uiso 1 1 calc R U . . .
C13 C 0.6067(13) 0.3660(10) 0.7844(5) 0.052(2) Uani 1 1 d . . . . .
H13 H 0.580312 0.322866 0.830134 0.062 Uiso 1 1 calc R U . . .
C14 C 0.6257(12) 0.2832(9) 0.7257(5) 0.050(2) Uani 1 1 d . . . . .
C15 C 0.6625(11) 0.3393(10) 0.6598(4) 0.048(2) Uani 1 1 d . . . . .
H15 H 0.672316 0.279233 0.621284 0.057 Uiso 1 1 calc R U . . .
C16 C 0.5149(12) 0.0597(8) 0.1333(4) 0.0420(18) Uani 1 1 d . . . . .
C17 C 0.4723(12) -0.0560(8) 0.0894(4) 0.0426(18) Uani 1 1 d . . . . .
C18 C 0.2759(12) -0.0739(8) 0.0778(4) 0.0433(19) Uani 1 1 d . . . . .
C19 C 0.2431(13) -0.1922(10) 0.0388(5) 0.052(2) Uani 1 1 d . . . . .
H19 H 0.113851 -0.207658 0.030459 0.062 Uiso 1 1 calc R U . . .
C20 C 0.3893(12) -0.2842(9) 0.0130(4) 0.0464(19) Uani 1 1 d . . . . .
H20 H 0.362452 -0.361854 -0.013403 0.056 Uiso 1 1 calc R U . . .
C21 C 0.5798(12) -0.2639(8) 0.0256(4) 0.0429(18) Uani 1 1 d . . . . .
C22 C 0.6192(12) -0.1522(8) 0.0630(4) 0.0434(19) Uani 1 1 d . . . . .
H22 H 0.749427 -0.139904 0.071153 0.052 Uiso 1 1 calc R U . . .
C23 C 0.5728(12) 0.0329(12) 0.5195(5) 0.073(3) Uani 1 1 d D . . . .
H23A H 0.567132 -0.009225 0.567866 0.088 Uiso 1 1 calc R U . . .
H23B H 0.548052 0.138118 0.521135 0.088 Uiso 1 1 calc R U . . .
C24 C 0.9098(17) 0.0305(12) 0.5185(5) 0.070(3) Uani 1 1 d . . . . .
H24A H 0.887336 -0.012630 0.566674 0.084 Uiso 1 1 calc R U . . .
H24B H 0.917225 0.135572 0.520963 0.084 Uiso 1 1 calc R U . . .
 
loop_
 _atom_site_aniso_label
 _atom_site_aniso_U_11
 _atom_site_aniso_U_22
 _atom_site_aniso_U_33
 _atom_site_aniso_U_23
 _atom_site_aniso_U_13
 _atom_site_aniso_U_12
N1 0.038(4) 0.043(4) 0.051(4) -0.009(3) -0.006(3) -0.002(3)
O1 0.055(4) 0.055(4) 0.049(3) -0.005(3) -0.009(3) -0.001(3)
O2 0.050(4) 0.041(3) 0.061(4) -0.015(3) -0.015(3) -0.005(3)
O3 0.062(4) 0.049(3) 0.045(3) -0.012(3) -0.004(3) -0.008(3)
O4 0.064(4) 0.045(4) 0.054(3) -0.007(3) -0.005(3) 0.001(3)
O5 0.037(3) 0.047(3) 0.058(3) -0.017(3) -0.012(2) -0.001(2)
O6 0.044(3) 0.043(3) 0.058(3) -0.019(3) -0.008(3) 0.002(3)
F1 0.072(4) 0.048(3) 0.065(3) 0.000(2) -0.005(3) -0.010(3)
F2 0.049(3) 0.048(3) 0.072(3) -0.020(2) -0.008(2) 0.004(2)
O7 0.068(5) 0.073(5) 0.078(5) -0.015(4) -0.008(4) 0.002(4)
N2 0.045(4) 0.037(4) 0.056(4) -0.011(3) -0.010(3) -0.002(3)
N3 0.038(4) 0.046(4) 0.050(4) -0.017(3) -0.006(3) 0.002(3)
N4 0.038(4) 0.036(4) 0.060(4) -0.017(3) -0.006(3) -0.001(3)
N5 0.063(5) 0.052(4) 0.047(4) -0.018(3) 0.000(3) 0.001(4)
N6 0.026(4) 0.065(5) 0.082(5) -0.020(4) -0.009(3) -0.007(3)
C1 0.040(5) 0.038(4) 0.056(5) -0.015(4) -0.008(4) 0.006(3)
C2 0.032(4) 0.037(4) 0.055(5) -0.012(3) -0.010(3) 0.001(3)
C3 0.032(4) 0.036(4) 0.052(5) -0.005(3) -0.009(3) -0.003(3)
C4 0.027(4) 0.044(4) 0.055(5) -0.014(4) -0.011(3) 0.002(3)
C5 0.036(4) 0.043(4) 0.047(4) -0.014(3) -0.004(3) 0.002(3)
C6 0.075(7) 0.043(5) 0.060(5) -0.008(4) -0.008(5) 0.000(4)
C7 0.070(7) 0.054(5) 0.059(6) -0.016(4) -0.009(5) 0.002(5)
C8 0.067(6) 0.041(5) 0.060(5) -0.013(4) -0.002(4) -0.010(4)
C9 0.046(5) 0.048(5) 0.050(5) -0.007(4) -0.005(4) -0.006(4)
C10 0.038(4) 0.047(5) 0.049(5) -0.012(4) -0.002(3) 0.003(3)
C11 0.038(4) 0.050(5) 0.054(5) -0.013(4) -0.008(4) 0.003(4)
C12 0.033(4) 0.058(5) 0.054(5) -0.015(4) -0.012(3) -0.001(4)
C13 0.041(5) 0.069(6) 0.046(5) -0.002(4) -0.003(4) -0.004(4)
C14 0.035(4) 0.038(4) 0.076(6) -0.005(4) -0.007(4) 0.003(3)
C15 0.030(4) 0.063(5) 0.051(5) -0.014(4) -0.006(3) 0.001(4)
C16 0.048(5) 0.034(4) 0.045(4) -0.002(3) -0.008(3) -0.006(3)
C17 0.048(5) 0.034(4) 0.048(4) -0.005(3) -0.014(4) 0.000(3)
C18 0.037(5) 0.034(4) 0.057(5) -0.004(3) -0.003(4) 0.002(3)
C19 0.043(5) 0.054(5) 0.062(5) -0.015(4) -0.015(4) -0.007(4)
C20 0.043(5) 0.047(5) 0.049(5) -0.005(4) -0.005(4) -0.011(4)
C21 0.047(5) 0.037(4) 0.047(4) -0.005(3) -0.009(4) -0.002(3)
C22 0.039(4) 0.039(4) 0.055(5) -0.009(3) -0.010(3) -0.007(3)
C23 0.074(8) 0.062(6) 0.084(8) -0.018(5) -0.005(6) -0.002(5)
C24 0.085(8) 0.066(7) 0.063(6) -0.011(5) -0.020(5) -0.005(5)
 
_geom_special_details
;
 All esds (except the esd in the dihedral angle between two l.s. planes)
 are estimated using the full covariance matrix.  The cell esds are taken
 into account individually in the estimation of esds in distances, angles
 and torsion angles; correlations between esds in cell parameters are only
 used when they are defined by crystal symmetry.  An approximate (isotropic)
 treatment of cell esds is used for estimating esds involving l.s. planes.
;
 
loop_
 _geom_bond_atom_site_label_1
 _geom_bond_atom_site_label_2
 _geom_bond_distance
 _geom_bond_site_symmetry_2
 _geom_bond_publ_flag
N1 C5 1.347(10) . ?
N1 C1 1.360(10) . ?
O1 C3 1.205(10) . ?
O2 C4 1.256(9) . ?
O3 C9 1.337(10) . ?
O3 H1O 0.8400 . ?
O4 C9 1.209(10) . ?
O5 C16 1.342(10) . ?
O5 H2O 0.8400 . ?
O6 C16 1.215(10) . ?
F1 C14 1.377(9) . ?
F2 C21 1.364(9) . ?
O7 C24 1.424(13) . ?
O7 C23 1.422(12) . ?
N2 C1 1.328(11) . ?
N2 C2 1.386(10) . ?
N2 C6 1.477(11) . ?
N3 C4 1.370(11) . ?
N3 C3 1.441(10) . ?
N3 C7 1.455(11) . ?
N4 C4 1.357(10) . ?
N4 C5 1.392(10) . ?
N4 C8 1.464(11) . ?
N5 C11 1.361(11) . ?
N5 H1N 0.8800 . ?
N5 H2N 0.8800 . ?
N6 C18 1.369(11) . ?
N6 H4N 0.8800 . ?
N6 H3N 0.8800 . ?
C1 H1 0.9500 . ?
C2 C5 1.339(12) . ?
C2 C3 1.435(11) . ?
C6 H6A 0.9800 . ?
C6 H6B 0.9800 . ?
C6 H6C 0.9800 . ?
C6 H6D 0.9800 . ?
C6 H6E 0.9800 . ?
C6 H6F 0.9800 . ?
C7 H7A 0.9800 . ?
C7 H7B 0.9800 . ?
C7 H7C 0.9800 . ?
C7 H7D 0.9800 . ?
C7 H7E 0.9800 . ?
C7 H7F 0.9800 . ?
C8 H8A 0.9800 . ?
C8 H8B 0.9800 . ?
C8 H8C 0.9800 . ?
C8 H8D 0.9800 . ?
C8 H8E 0.9800 . ?
C8 H8F 0.9800 . ?
C9 C10 1.480(12) . ?
C10 C15 1.406(12) . ?
C10 C11 1.412(11) . ?
C11 C12 1.403(12) . ?
C12 C13 1.394(12) . ?
C12 H12 0.9500 . ?
C13 C14 1.397(13) . ?
C13 H13 0.9500 . ?
C14 C15 1.348(12) . ?
C15 H15 0.9500 . ?
C16 C17 1.476(10) . ?
C17 C22 1.387(11) . ?
C17 C18 1.427(12) . ?
C18 C19 1.416(12) . ?
C19 C20 1.356(12) . ?
C19 H19 0.9500 . ?
C20 C21 1.397(12) . ?
C20 H20 0.9500 . ?
C21 C22 1.361(11) . ?
C22 H22 0.9500 . ?
C23 C23 1.509(2) 2_656 ?
C23 H23A 0.9900 . ?
C23 H23B 0.9900 . ?
C24 C24 1.46(2) 2_756 ?
C24 H24A 0.9900 . ?
C24 H24B 0.9900 . ?
 
loop_
 _geom_angle_atom_site_label_1
 _geom_angle_atom_site_label_2
 _geom_angle_atom_site_label_3
 _geom_angle
 _geom_angle_site_symmetry_1
 _geom_angle_site_symmetry_3
 _geom_angle_publ_flag
C5 N1 C1 103.3(7) . . ?
C9 O3 H1O 109.5 . . ?
C16 O5 H2O 109.5 . . ?
C24 O7 C23 110.1(6) . . ?
C1 N2 C2 106.8(7) . . ?
C1 N2 C6 125.9(7) . . ?
C2 N2 C6 127.3(7) . . ?
C4 N3 C3 125.6(6) . . ?
C4 N3 C7 117.5(7) . . ?
C3 N3 C7 116.9(7) . . ?
C4 N4 C5 118.0(7) . . ?
C4 N4 C8 121.4(6) . . ?
C5 N4 C8 120.7(7) . . ?
C11 N5 H1N 120.0 . . ?
C11 N5 H2N 120.0 . . ?
H1N N5 H2N 120.0 . . ?
C18 N6 H4N 120.0 . . ?
C18 N6 H3N 120.0 . . ?
H4N N6 H3N 120.0 . . ?
N2 C1 N1 111.9(7) . . ?
N2 C1 H1 124.0 . . ?
N1 C1 H1 124.0 . . ?
C5 C2 N2 105.3(7) . . ?
C5 C2 C3 124.5(7) . . ?
N2 C2 C3 130.2(7) . . ?
O1 C3 C2 128.4(7) . . ?
O1 C3 N3 121.7(7) . . ?
C2 C3 N3 109.9(7) . . ?
O2 C4 N4 119.6(8) . . ?
O2 C4 N3 120.4(7) . . ?
N4 C4 N3 120.0(7) . . ?
C2 C5 N1 112.7(7) . . ?
C2 C5 N4 121.9(7) . . ?
N1 C5 N4 125.4(7) . . ?
N2 C6 H6A 109.5 . . ?
N2 C6 H6B 109.5 . . ?
H6A C6 H6B 109.5 . . ?
N2 C6 H6C 109.5 . . ?
H6A C6 H6C 109.5 . . ?
H6B C6 H6C 109.5 . . ?
N2 C6 H6D 109.5 . . ?
H6A C6 H6D 141.1 . . ?
H6B C6 H6D 56.3 . . ?
H6C C6 H6D 56.3 . . ?
N2 C6 H6E 109.5 . . ?
H6A C6 H6E 56.3 . . ?
H6B C6 H6E 141.1 . . ?
H6C C6 H6E 56.3 . . ?
H6D C6 H6E 109.5 . . ?
N2 C6 H6F 109.5 . . ?
H6A C6 H6F 56.3 . . ?
H6B C6 H6F 56.3 . . ?
H6C C6 H6F 141.1 . . ?
H6D C6 H6F 109.5 . . ?
H6E C6 H6F 109.5 . . ?
N3 C7 H7A 109.5 . . ?
N3 C7 H7B 109.5 . . ?
H7A C7 H7B 109.5 . . ?
N3 C7 H7C 109.5 . . ?
H7A C7 H7C 109.5 . . ?
H7B C7 H7C 109.5 . . ?
N3 C7 H7D 109.5 . . ?
H7A C7 H7D 141.1 . . ?
H7B C7 H7D 56.3 . . ?
H7C C7 H7D 56.3 . . ?
N3 C7 H7E 109.5 . . ?
H7A C7 H7E 56.3 . . ?
H7B C7 H7E 141.1 . . ?
H7C C7 H7E 56.3 . . ?
H7D C7 H7E 109.5 . . ?
N3 C7 H7F 109.5 . . ?
H7A C7 H7F 56.3 . . ?
H7B C7 H7F 56.3 . . ?
H7C C7 H7F 141.1 . . ?
H7D C7 H7F 109.5 . . ?
H7E C7 H7F 109.5 . . ?
N4 C8 H8A 109.5 . . ?
N4 C8 H8B 109.5 . . ?
H8A C8 H8B 109.5 . . ?
N4 C8 H8C 109.5 . . ?
H8A C8 H8C 109.5 . . ?
H8B C8 H8C 109.5 . . ?
N4 C8 H8D 109.5 . . ?
H8A C8 H8D 141.1 . . ?
H8B C8 H8D 56.3 . . ?
H8C C8 H8D 56.3 . . ?
N4 C8 H8E 109.5 . . ?
H8A C8 H8E 56.3 . . ?
H8B C8 H8E 141.1 . . ?
H8C C8 H8E 56.3 . . ?
H8D C8 H8E 109.5 . . ?
N4 C8 H8F 109.5 . . ?
H8A C8 H8F 56.3 . . ?
H8B C8 H8F 56.3 . . ?
H8C C8 H8F 141.1 . . ?
H8D C8 H8F 109.5 . . ?
H8E C8 H8F 109.5 . . ?
O4 C9 O3 122.5(8) . . ?
O4 C9 C10 124.6(8) . . ?
O3 C9 C10 112.8(7) . . ?
C15 C10 C11 119.7(8) . . ?
C15 C10 C9 119.3(7) . . ?
C11 C10 C9 121.0(8) . . ?
N5 C11 C12 117.9(7) . . ?
N5 C11 C10 122.9(8) . . ?
C12 C11 C10 119.3(8) . . ?
C13 C12 C11 120.4(8) . . ?
C13 C12 H12 119.8 . . ?
C11 C12 H12 119.8 . . ?
C12 C13 C14 118.2(8) . . ?
C12 C13 H13 120.9 . . ?
C14 C13 H13 120.9 . . ?
C15 C14 F1 119.4(8) . . ?
C15 C14 C13 123.1(8) . . ?
F1 C14 C13 117.5(8) . . ?
C14 C15 C10 119.3(8) . . ?
C14 C15 H15 120.4 . . ?
C10 C15 H15 120.4 . . ?
O6 C16 O5 121.0(7) . . ?
O6 C16 C17 126.5(8) . . ?
O5 C16 C17 112.5(7) . . ?
C22 C17 C18 119.9(7) . . ?
C22 C17 C16 120.5(7) . . ?
C18 C17 C16 119.4(7) . . ?
N6 C18 C19 120.2(8) . . ?
N6 C18 C17 123.2(7) . . ?
C19 C18 C17 116.7(7) . . ?
C20 C19 C18 122.4(8) . . ?
C20 C19 H19 118.8 . . ?
C18 C19 H19 118.8 . . ?
C19 C20 C21 119.5(8) . . ?
C19 C20 H20 120.3 . . ?
C21 C20 H20 120.3 . . ?
C22 C21 F2 120.6(7) . . ?
C22 C21 C20 120.5(8) . . ?
F2 C21 C20 118.9(7) . . ?
C21 C22 C17 121.0(8) . . ?
C21 C22 H22 119.5 . . ?
C17 C22 H22 119.5 . . ?
C23 C23 O7 104.2(10) 2_656 . ?
C23 C23 H23A 110.9 2_656 . ?
O7 C23 H23A 110.9 . . ?
C23 C23 H23B 110.9 2_656 . ?
O7 C23 H23B 110.9 . . ?
H23A C23 H23B 108.9 . . ?
O7 C24 C24 107.1(10) . 2_756 ?
O7 C24 H24A 110.3 . . ?
C24 C24 H24A 110.3 2_756 . ?
O7 C24 H24B 110.3 . . ?
C24 C24 H24B 110.3 2_756 . ?
H24A C24 H24B 108.6 . . ?
 
_refine_diff_density_max    0.547
_refine_diff_density_min   -0.501
_refine_diff_density_rms    0.125

_shelx_res_file
;
TITL X4ESxT-30Jul183541_a.res in P-1
    X4ESxT-30Jul183541_a_tw6_sx.res
    created by SHELXL-2018/3 at 00:41:54 on 15-Mar-2023
REM Old TITL X4ESxT-30Jul183541 in P-1
REM SHELXT solution in P-1: R1 0.293, Rweak 0.106, Alpha 0.145
REM <I/s>   0.000 for    0 systematic absences,  Orientation as input
REM Formula found by SHELXT:  C28 N4 O4 F3
CELL  0.70000   6.9300   9.3400  19.3200   86.745   82.595   86.899
ZERR    2.000   0.0014   0.0019   0.0039    0.030    0.030    0.030
LATT  1
SFAC C N O F H
DISP $C  0.00328  0.00164 10.97952!SOURCE KISSEL
DISP $N  0.00639  0.00331 18.70527!SOURCE KISSEL
DISP $O  0.01101  0.00602 30.81649!SOURCE KISSEL
DISP $F  0.01740  0.01029 48.76729!SOURCE KISSEL
UNIT 48 12 14 4 52
OMIT 3 6 9
OMIT 4 4 2
OMIT 6 0 4
OMIT 0 7 2
OMIT 2 6 9
OMIT 8 0 5
L.S. 10
LIST 4
BOND $H
ACTA
SHEL 100 0.84
MERG 0
FMAP 2
OMIT 2 4 1
OMIT 2 -3 9
OMIT -2 5 11
OMIT 1 -5 1
OMIT 5 7 3
OMIT 1 -6 5
OMIT 1 8 6
OMIT 0 6 0
OMIT -1 3 3
OMIT 5 4 3
OMIT 0 -6 11
OMIT 0 0 17
OMIT -1 0 3
OMIT -1 9 2
OMIT 0 0 1
OMIT -2 -3 11
OMIT -2 7 14
OMIT -1 -8 6
OMIT 3 2 16
OMIT 2 -2 6
OMIT -3 0 12
OMIT -3 8 0
OMIT 2 -1 4
OMIT 2 3 8
OMIT -1 -5 3
OMIT 2 -1 2
OMIT 6 -2 2
OMIT -2 9 1
OMIT 2 3 7
OMIT -2 7 0
OMIT -2 5 9
OMIT 6 4 3
OMIT -5 -3 6
OMIT -2 -8 6
OMIT 3 8 2
OMIT -6 4 0
OMIT 1 -6 1
OMIT -2 -2 6
OMIT 1 5 2
OMIT 8 -2 2
OMIT 0 7 0
OMIT 2 -3 9
OMIT -3 7 0
OMIT 2 -7 2
OMIT 8 -2 4
OMIT -4 10 0
OMIT 1 6 9
OMIT 2 5 2
OMIT -2 6 11
OMIT -1 9 0
ACTA
WPDB -2
TEMP -173.15
SIZE 0.1 0.05 0.02
PLAN 20
EQIV $1 1-X, -Y, 1-Z
DFIX 1.51 0.002 C23 C23_$1

REM EXTI 0.012053
WGHT    0.171300    5.655800
BASF   0.37903   0.00703
FVAR      12.54248   0.10164   0.25113  -0.00765
N1    2    0.802481    0.569438    0.398072    11.00000    0.03773    0.04347 =
         0.05105   -0.00890   -0.00606   -0.00230
O1    3    0.925111    0.700246    0.163172    11.00000    0.05453    0.05512 =
         0.04937   -0.00481   -0.00874   -0.00136
O2    3    0.845525    0.224786    0.229014    11.00000    0.04984    0.04119 =
         0.06103   -0.01485   -0.01525   -0.00471
O3    3    0.738799    0.450419    0.528315    11.00000    0.06162    0.04926 =
         0.04457   -0.01246   -0.00357   -0.00843
AFIX  83
H1O   5    0.762076    0.490197    0.488224    11.00000   -1.50000
AFIX   0
O4    3    0.745115    0.675614    0.560827    11.00000    0.06440    0.04485 =
         0.05396   -0.00714   -0.00491    0.00097
O5    3    0.703841    0.058435    0.142279    11.00000    0.03677    0.04741 =
         0.05775   -0.01656   -0.01152   -0.00089
AFIX  83
H2O   5    0.721873    0.125731    0.167429    11.00000   -1.50000
AFIX   0
O6    3    0.399011    0.149801    0.159261    11.00000    0.04411    0.04309 =
         0.05842   -0.01867   -0.00773    0.00243
F1    4    0.598867    0.138260    0.736723    11.00000    0.07220    0.04831 =
         0.06538    0.00031   -0.00517   -0.01025
F2    4    0.725355   -0.357539   -0.000474    11.00000    0.04869    0.04823 =
         0.07217   -0.02034   -0.00847    0.00441
O7    3    0.756000   -0.000937    0.480294    11.00000    0.06830    0.07281 =
         0.07812   -0.01480   -0.00840    0.00158
N2    2    0.855715    0.753159    0.320505    11.00000    0.04480    0.03710 =
         0.05631   -0.01140   -0.01029   -0.00247
N3    2    0.891495    0.460263    0.196799    11.00000    0.03790    0.04587 =
         0.05036   -0.01709   -0.00633    0.00246
N4    2    0.820182    0.380924    0.315179    11.00000    0.03800    0.03630 =
         0.05996   -0.01719   -0.00637   -0.00082
N5    2    0.691346    0.719990    0.699439    11.00000    0.06262    0.05205 =
         0.04681   -0.01785   -0.00028    0.00119
AFIX  93
H1N   5    0.680009    0.770977    0.736801    11.00000   -1.20000
H2N   5    0.717353    0.762209    0.657631    11.00000   -1.20000
AFIX   0
N6    2    0.123797    0.017318    0.101757    11.00000    0.02567    0.06503 =
         0.08214   -0.02022   -0.00940   -0.00712
AFIX  93
H4N   5    0.005184    0.002481    0.092994    11.00000   -1.20000
H3N   5    0.144595    0.090774    0.125949    11.00000   -1.20000
AFIX   0
C1    1    0.820396    0.713629    0.387872    11.00000    0.03987    0.03809 =
         0.05558   -0.01531   -0.00816    0.00604
AFIX  43
H1    5    0.809007    0.778322    0.424549    11.00000   -1.20000
AFIX   0
C2    1    0.861927    0.629353    0.283837    11.00000    0.03248    0.03738 =
         0.05481   -0.01151   -0.01020    0.00051
C3    1    0.894341    0.610382    0.209997    11.00000    0.03241    0.03643 =
         0.05189   -0.00545   -0.00851   -0.00319
C4    1    0.851190    0.351800    0.246515    11.00000    0.02678    0.04437 =
         0.05487   -0.01398   -0.01128    0.00167
C5    1    0.827989    0.522928    0.332616    11.00000    0.03605    0.04298 =
         0.04712   -0.01358   -0.00405    0.00209
C6    1    0.881792    0.901449    0.291258    11.00000    0.07496    0.04273 =
         0.05998   -0.00850   -0.00846   -0.00034
AFIX 127
H6A   5    0.976660    0.900221    0.249014    10.50000   -1.50000
H6B   5    0.929226    0.958972    0.325868    10.50000   -1.50000
H6C   5    0.756789    0.943530    0.279488    10.50000   -1.50000
H6D   5    0.798457    0.968261    0.320566    10.50000   -1.50000
H6E   5    0.845890    0.909510    0.243712    10.50000   -1.50000
H6F   5    1.018328    0.924952    0.290092    10.50000   -1.50000
AFIX   0
C7    1    0.929077    0.421803    0.124216    11.00000    0.06986    0.05406 =
         0.05930   -0.01637   -0.00852    0.00176
AFIX 127
H7A   5    0.868545    0.331275    0.118949    10.50000   -1.50000
H7B   5    1.069943    0.410494    0.110374    10.50000   -1.50000
H7C   5    0.874062    0.497730    0.094430    10.50000   -1.50000
H7D   5    1.006488    0.495058    0.096886    10.50000   -1.50000
H7E   5    0.805090    0.415839    0.105461    10.50000   -1.50000
H7F   5    1.000971    0.328603    0.121405    10.50000   -1.50000
AFIX   0
C8    1    0.781358    0.266954    0.369668    11.00000    0.06685    0.04144 =
         0.05980   -0.01327   -0.00214   -0.01023
AFIX 127
H8A   5    0.784216    0.305602    0.415615    10.50000   -1.50000
H8B   5    0.881123    0.188935    0.362514    10.50000   -1.50000
H8C   5    0.652755    0.230055    0.367339    10.50000   -1.50000
H8D   5    0.761180    0.177459    0.348031    10.50000   -1.50000
H8E   5    0.664273    0.294127    0.401131    10.50000   -1.50000
H8F   5    0.892641    0.253006    0.396307    10.50000   -1.50000
AFIX   0
C9    1    0.726744    0.549411    0.576251    11.00000    0.04619    0.04750 =
         0.04996   -0.00662   -0.00515   -0.00612
C10   1    0.686298    0.487713    0.648612    11.00000    0.03821    0.04663 =
         0.04898   -0.01222   -0.00204    0.00317
C11   1    0.668663    0.575861    0.706312    11.00000    0.03792    0.04969 =
         0.05448   -0.01306   -0.00849    0.00281
C12   1    0.627332    0.513540    0.774071    11.00000    0.03278    0.05833 =
         0.05383   -0.01509   -0.01224   -0.00104
AFIX  43
H12   5    0.613367    0.572282    0.813138    11.00000   -1.20000
AFIX   0
C13   1    0.606652    0.365991    0.784392    11.00000    0.04104    0.06856 =
         0.04597   -0.00216   -0.00322   -0.00403
AFIX  43
H13   5    0.580312    0.322866    0.830134    11.00000   -1.20000
AFIX   0
C14   1    0.625678    0.283182    0.725698    11.00000    0.03464    0.03798 =
         0.07586   -0.00490   -0.00740    0.00289
C15   1    0.662523    0.339294    0.659773    11.00000    0.03039    0.06289 =
         0.05118   -0.01393   -0.00613    0.00116
AFIX  43
H15   5    0.672316    0.279233    0.621284    11.00000   -1.20000
AFIX   0
C16   1    0.514947    0.059682    0.133291    11.00000    0.04837    0.03388 =
         0.04482   -0.00236   -0.00805   -0.00607
C17   1    0.472250   -0.055980    0.089385    11.00000    0.04812    0.03411 =
         0.04782   -0.00526   -0.01378   -0.00044
C18   1    0.275949   -0.073863    0.077758    11.00000    0.03712    0.03444 =
         0.05742   -0.00356   -0.00327    0.00188
C19   1    0.243055   -0.192188    0.038810    11.00000    0.04337    0.05424 =
         0.06202   -0.01458   -0.01477   -0.00714
AFIX  43
H19   5    0.113851   -0.207658    0.030459    11.00000   -1.20000
AFIX   0
C20   1    0.389285   -0.284177    0.013013    11.00000    0.04313    0.04749 =
         0.04936   -0.00489   -0.00450   -0.01099
AFIX  43
H20   5    0.362452   -0.361854   -0.013403    11.00000   -1.20000
AFIX   0
C21   1    0.579770   -0.263870    0.025573    11.00000    0.04654    0.03653 =
         0.04672   -0.00473   -0.00905   -0.00193
C22   1    0.619188   -0.152164    0.062991    11.00000    0.03870    0.03933 =
         0.05459   -0.00876   -0.01036   -0.00729
AFIX  43
H22   5    0.749427   -0.139904    0.071153    11.00000   -1.20000
AFIX   0
C23   1    0.572775    0.032897    0.519497    11.00000    0.07427    0.06224 =
         0.08376   -0.01767   -0.00458   -0.00211
AFIX  23
H23A  5    0.567132   -0.009225    0.567866    11.00000   -1.20000
H23B  5    0.548052    0.138118    0.521135    11.00000   -1.20000
AFIX   0
C24   1    0.909787    0.030468    0.518479    11.00000    0.08531    0.06637 =
         0.06254   -0.01103   -0.02028   -0.00486
AFIX  23
H24A  5    0.887336   -0.012630    0.566674    11.00000   -1.20000
H24B  5    0.917225    0.135572    0.520963    11.00000   -1.20000
AFIX   0
HKLF 5


REM  X4ESxT-30Jul183541_a.res in P-1
REM wR2 = 0.3911, GooF = S = 1.075, Restrained GooF = 1.075 for all data
REM R1 = 0.1374 for 2984 Fo > 4sig(Fo) and 0.1756 for all 4196 data
REM 360 parameters refined using 1 restraints

END

WGHT      0.1675      5.7054

REM Highest difference peak  0.547,  deepest hole -0.501,  1-sigma level  0.125
Q1    1   0.8212  0.6277  0.3482  11.00000  0.05    0.55
Q2    1   0.7378  0.0423  0.0893  11.00000  0.05    0.54
Q3    1   0.8024  0.4732  0.4315  11.00000  0.05    0.53
Q4    1   0.8777  0.5207  0.2485  11.00000  0.05    0.49
Q5    1   0.5850  0.1320  0.7937  11.00000  0.05    0.49
Q6    1   0.7029  0.5349  0.6196  11.00000  0.05    0.49
Q7    1   0.6405 -0.1497  0.0109  11.00000  0.05    0.48
Q8    1   0.8168  0.2456  0.2910  11.00000  0.05    0.48
Q9    1   1.0313  0.4673  0.2122  11.00000  0.05    0.47
Q10   1   0.8357  0.1782  0.4019  11.00000  0.05    0.47
Q11   1   0.9243  0.2944  0.4156  11.00000  0.05    0.46
Q12   1   0.8706  0.7475  0.2515  11.00000  0.05    0.45
Q13   1   0.7012 -0.3540  0.0594  11.00000  0.05    0.44
Q14   1   0.1793 -0.1850  0.1639  11.00000  0.05    0.44
Q15   1   0.7765  0.5234  0.4833  11.00000  0.05    0.43
Q16   1   0.8097  0.4762  0.3676  11.00000  0.05    0.43
Q17   1   0.7344  0.7405  0.5228  11.00000  0.05    0.42
Q18   1   0.4354  0.2217  0.1088  11.00000  0.05    0.42
Q19   1   0.7451  0.3398  0.5606  11.00000  0.05    0.42
Q20   1   0.7761  0.6030  0.4520  11.00000  0.05    0.41
;
_shelx_res_checksum   30407

_shelx_hkl_file
;
   1   0   1   21981     725  -2
  -1   0  -1   21981     725  -3
   1   0   0   21981     725   1
   2   0   0  929400   31198   1
  -3   0  -2   25419     935  -3
   3   0   0   25419     935   1
  -4   0  -3  129343    4646  -3
   4   0   0  129343    4646   1
   5   0   0    5728     368   1
   6   1   4   12303    1080  -2
  -6   0  -4   12303    1080  -3
   6   0   0   12303    1080   1
   7   1   5   13644    1601  -2
  -7   0  -5   13644    1601  -3
   7   0   0   13644    1601   1
   8   1   6    5409    3547  -2
  -8   0  -6    5409    3547  -3
   8   0   0    5409    3547   1
  -8  -2  -6    2442    3281  -2
  -8   1   0    2442    3281   1
  -7  -2  -5    3638     949  -2
   7  -1   5    3638     949  -3
  -7   1   0    3638     949   1
  -6  -2  -4   23360    2309  -2
   6  -1   4   23360    2309  -3
  -6   1   0   23360    2309   1
   5  -1   3    1049     307  -3
  -5   1   0    1049     307   1
   4  -1   3   66891    3176  -3
  -4   1   0   66891    3176   1
   3  -1   2   21642     886  -3
  -3   1   0   21642     886   1
   2  -1   1  485694   14198  -3
  -2   1   0  485694   14198   1
  -1   1   0  116651    3414   1
   0  -1   0  275398    8585  -2
   0  -1   0  275398    8585  -3
   0   1   0  275398    8585   1
  -1  -1  -1  208864    6455  -3
   1   1   0  208864    6455   1
  -2  -1  -2  115715    3530  -3
   2   1   0  115715    3530   1
  -3  -1  -2    8846     644  -3
   3   1   0    8846     644   1
  -4  -1  -3    1787     507  -3
   4   1   0    1787     507   1
  -5  -1  -4    4907     668  -3
   5   1   0    4907     668   1
   6   0   4   16970    7450  -2
   6   1   0   16970    7450   1
   8   0   6   12700    6877  -2
  -8  -1  -6   12700    6877  -3
   8   1   0   12700    6877   1
  -8  -3  -6    1729     434  -2
   8  -2   5    1729     434  -3
  -8   2   0    1729     434   1
  -7  -3  -5    1621     346  -2
  -7   2   0    1621     346   1
  -6  -3  -4   25693    5337  -2
   6  -2   4   25693    5337  -3
  -6   2   0   25693    5337   1
   5  -2   3  133309    6005  -3
  -5   2   0  133309    6005   1
  -4   2   0    6144     544   1
   3  -2   2   67866    2259  -3
  -3   2   0   67866    2259   1
   2  -2   1     813     287  -3
  -2   2   0     813     287   1
   1  -2   0   63226    3430  -3
  -1   2   0   63226    3430   1
   0  -2   0   59582    1951  -2
   0   2   0   59582    1951   1
  -1  -2  -1  125419    3658  -3
   1   2   0  125419    3658   1
  -2  -2  -2    1306    7233  -3
   2   2   0    1306    7233   1
   3   2   0   86109    3025   1
  -4  -2  -3   86722    4044  -3
   4   2   0   86722    4044   1
  -5  -2  -4    1097     607  -3
   5   2   0    1097     607   1
   6  -1   4   48482    3037  -2
  -6  -2  -5   48482    3037  -3
   6   2   0   48482    3037   1
   7  -1   5    3238    1327  -2
  -7  -2  -5    3238    1327  -3
   7   2   0    3238    1327   1
   8  -1   6   10206   11480  -2
  -8  -2  -6   10206   11480  -3
   8   2   0   10206   11480   1
  -8  -4  -6    -975    2877  -2
   8  -3   5    -975    2877  -3
  -8   3   0    -975    2877   1
  -7  -4  -5    1852     600  -2
   7  -3   4    1852     600  -3
  -7   3   0    1852     600   1
  -6  -4  -4    8192    1594  -2
   6  -3   4    8192    1594  -3
  -6   3   0    8192    1594   1
   5  -3   3   59322    2944  -3
  -5   3   0   59322    2944   1
   4  -3   2     753     423  -3
  -4   3   0     753     423   1
  -3   3   0   25812    1576   1
   2  -3   1     582     289  -3
  -2   3   0     582     289   1
   1  -3   0   13519     595  -3
  -1   3   0   13519     595   1
   0  -3   0  319013    9318  -2
   0  -3  -1  319013    9318  -3
   0   3   0  319013    9318   1
  -1  -3  -1   46480    1656  -3
   1   3   0   46480    1656   1
  -2  -3  -2   30208    1098  -3
   2   3   0   30208    1098   1
  -3  -3  -3     995     519  -3
   3   3   0     995     519   1
   4   3   0   18259     730   1
  -5  -3  -4    1063     703  -3
   5   3   0    1063     703   1
  -6  -3  -5    8337    1079  -3
   6   3   0    8337    1079   1
   7  -2   5    7891    1436  -2
   7   3   0    7891    1436   1
  -7  -5  -5    2604     498  -2
   7  -4   4    2604     498  -3
  -7   4   0    2604     498   1
   6  -4   3    4306     397  -3
  -6   4   0    4306     397   1
   5  -4   3    2483     529  -3
  -5   4   0    2483     529   1
   4  -4   2    9175     884  -3
  -4   4   0    9175     884   1
   3  -4   1   20069     821  -3
  -3   4   0   20069     821   1
  -2   4   0  123159    6640   1
   1  -4   0    8475    1199  -3
  -1   4   0    8475    1199   1
   0  -4   0  102796    7000  -2
   0  -4  -1  102796    7000  -3
   0   4   0  102796    7000   1
   1   4   0   13050     454   1
  -2  -4  -2  228670    6691  -3
   2   4   0  228670    6691   1
  -3  -4  -3    3087     464  -3
   3   4   0    3087     464   1
  -4  -4  -4    2438    1065  -3
   4   4   0    2438    1065   1
  -5  -4  -4   12967     617  -3
   5   4   0   12967     617   1
  -6  -4  -5    5939    1208  -3
   6   4   0    5939    1208   1
   7  -3   5    2916    1775  -2
  -7  -4  -6    2916    1775  -3
   7   4   0    2916    1775   1
   8   4   0     837    3637   1
  -7  -6  -5    4934    2628  -2
   7  -5   4    4934    2628  -3
  -7   5   0    4934    2628   1
   6  -5   3    2567     543  -3
  -6   5   0    2567     543   1
  -5   5   0   22535    1110   1
   4  -5   2   11199     803  -3
  -4   5   0   11199     803   1
   3  -5   1   13155     709  -3
  -3   5   0   13155     709   1
   2  -5   0    4395     480  -3
  -2   5   0    4395     480   1
   1  -5   0   22202    4154  -3
  -1   5   0   22202    4154   1
   0  -5   0   43800    1616  -2
   0  -5  -1   43800    1616  -3
   0   5   0   43800    1616   1
  -1  -5  -2   88223    3706  -3
   1   5   0   88223    3706   1
   2   5   0    7788    1219   1
  -3  -5  -3   41603    1437  -3
   3   5   0   41603    1437   1
  -4  -5  -4   10731     427  -3
   4   5   0   10731     427   1
   5   5   0   18934     721   1
  -6  -5  -5    6600    3106  -3
   6   5   0    6600    3106   1
   7  -4   5    1447    1907  -2
  -7  -5  -6    1447    1907  -3
   7   5   0    1447    1907   1
  -7  -7  -5    7014    3627  -2
   7  -6   4    7014    3627  -3
  -7   6   0    7014    3627   1
   6  -6   3    3615     485  -3
  -6   6   0    3615     485   1
   5  -6   2    7931     596  -3
  -5   6   0    7931     596   1
  -4   6   0    3916    1165   1
   3  -6   1   17990     788  -3
  -3   6   0   17990     788   1
   2  -6   0    2974     337  -3
  -2   6   0    2974     337   1
  -1   6   0   52752    2622   1
   0  -6   0   17252     987  -2
   0  -6  -1   17252     987  -3
   0   6   0   17252     987   1
  -1  -6  -2   11481    1004  -3
   1   6   0   11481    1004   1
  -2  -6  -3    2795     429  -3
   2   6   0    2795     429   1
  -3  -6  -3    5368     328  -3
   3   6   0    5368     328   1
  -4  -6  -4    9736     646  -3
   4   6   0    9736     646   1
  -5  -6  -5    4833     363  -3
   5   6   0    4833     363   1
   6   6   0    2650    1065   1
   6  -7   3     785     646  -3
  -6   7   0     785     646   1
   5  -7   2    9799     860  -3
  -5   7   0    9799     860   1
   4  -7   1   13609     960  -3
  -4   7   0   13609     960   1
   3  -7   1    7365     696  -3
  -3   7   0    7365     696   1
   2  -7   0   17621    1078  -3
  -2   7   0   17621    1078   1
   1  -7  -1    7257     571  -3
  -1   7   0    7257     571   1
   0  -7   0   44002    3224  -2
   0   7   0   44002    3224   1
  -1  -7  -2    4325     504  -3
   1   7   0    4325     504   1
  -2  -7  -3    6315     760  -3
   2   7   0    6315     760   1
   3   7   0   20178     774   1
  -4  -7  -4    4338     577  -3
   4   7   0    4338     577   1
  -5  -7  -5   11981    1774  -3
   5   7   0   11981    1774   1
  -6  -7  -6   36542    8041  -3
   6   7   0   36542    8041   1
   7  -6   5    4552     528  -2
  -7  -7  -6    4552     528  -3
   7   7   0    4552     528   1
   5  -8   2    2052     887  -3
  -5   8   0    2052     887   1
   4  -8   1   11511     803  -3
  -4   8   0   11511     803   1
  -3   8   0    6421     461   1
   1  -8  -1    4174    1329  -3
  -1   8   0    4174    1329   1
   0  -8   0    1108     640  -2
   0  -8  -2    1108     640  -3
   0   8   0    1108     640   1
  -1  -8  -2    -304     534  -3
   1   8   0    -304     534   1
  -2  -8  -3    5336     908  -3
   2   8   0    5336     908   1
  -3  -8  -4    7540     741  -3
   3   8   0    7540     741   1
   4   8   0   28092    1153   1
  -5  -8  -5   13674     819  -3
   5   8   0   13674     819   1
  -6  -8  -6    1693     864  -3
   6   8   0    1693     864   1
   5  -9   2     943     887  -3
  -5   9   0     943     887   1
   4  -9   1     998     998  -3
  -4   9   0     998     998   1
   3  -9   0    2242     625  -3
  -3   9   0    2242     625   1
  -2   9   0    6921     493   1
   1  -9  -1   40060    1846  -3
  -1   9   0   40060    1846   1
   0  -9   0   34245    1369  -2
   0  -9  -2   34245    1369  -3
   0   9   0   34245    1369   1
   1   9   0    9605    3427   1
  -2  -9  -3    2445     601  -3
   2   9   0    2445     601   1
  -3  -9  -4     695     607  -3
   3   9   0     695     607   1
  -4  -9  -5    2576    3204  -3
   4   9   0    2576    3204   1
  -5  -9  -5     666     968  -3
   5   9   0     666     968   1
   4 -10   1   14641    1442  -3
  -4  10   0   14641    1442   1
   3 -10   0    3117     613  -3
  -3  10   0    3117     613   1
   2 -10  -1     772     746  -3
  -2  10   0     772     746   1
   1 -10  -1    8482    2151  -3
  -1  10   0    8482    2151   1
   0 -10   0   20455    1285  -2
   0 -10  -2   20455    1285  -3
   0  10   0   20455    1285   1
  -1 -10  -3    2808     498  -3
   1  10   0    2808     498   1
   2  10   0     736     573   1
  -3 -10  -4    4937    1329  -3
   3  10   0    4937    1329   1
  -4 -10  -5     333    4104  -3
   4  10   0     333    4104   1
  -1  11   0     610     758   1
   0 -11   0    6243    2017  -2
   0 -11  -2    6243    2017  -3
   0  11   0    6243    2017   1
  -1 -11  -3    1106     685  -3
   1  11   0    1106     685   1
  -2 -11  -4   12930    3402  -3
   2  11   0   12930    3402   1
  -3 -11  -4     555    5158  -3
   3  11   0     555    5158   1
   3  11   5   -1050    3624  -3
  -3 -11   1   -1050    3624   1
   2  11   5    4352    3431  -3
  -2 -11   1    4352    3431   1
   1  11   4    1458     895  -3
  -1 -11   1    1458     895   1
   0  11  -1    5718    1248  -2
   0  11   3    5718    1248  -3
   0 -11   1    5718    1248   1
   1 -11   1     685     694   1
   4  10   6    1649     714  -3
  -4 -10   1    1649     714   1
   3  10   5    5269    1361  -3
  -3 -10   1    5269    1361   1
  -2 -10   1    1021     652   1
   1  10   4    6394    1033  -3
  -1 -10   1    6394    1033   1
   0  10  -1   24845    6045  -2
   0  10   3   24845    6045  -3
   0 -10   1   24845    6045   1
  -1  10   2    7700    2180  -3
   1 -10   1    7700    2180   1
  -2  10   2     407     693  -3
   2 -10   1     407     693   1
  -3  10   1    3054     565  -3
   3 -10   1    3054     565   1
  -4  10   0   12922    1331  -3
   4 -10   1   12922    1331   1
   5   9   6     943    3827  -3
  -5  -9   1     943    3827   1
   4   9   6    -526     653  -3
  -4  -9   1    -526     653   1
   3   9   5    5758     725  -3
  -3  -9   1    5758     725   1
   2   9   4    3950     670  -3
  -2  -9   1    3950     670   1
  -1  -9   1    3499    4104   1
   0   9  -1   28873    1167  -2
   0   9   3   28873    1167  -3
   0  -9   1   28873    1167   1
  -1   9   2   45793    2393  -3
   1  -9   1   45793    2393   1
   2  -9   1    7676     521   1
  -3   9   1     514     998  -3
   3  -9   1     514     998   1
  -4   9   0    1432     529  -3
   4  -9   1    1432     529   1
   6   8   7    3539    2412  -3
  -6  -8   1    3539    2412   1
   5   8   6    -672     851  -3
  -5  -8   1    -672     851   1
  -4  -8   1    6374    1186   1
   3   8   5    3290     442  -3
  -3  -8   1    3290     442   1
   2   8   4   37121    1304  -3
  -2  -8   1   37121    1304   1
   1   8   3    6766     710  -3
  -1  -8   1    6766     710   1
   0   8  -1    4753     971  -2
   0   8   3    4753     971  -3
   0  -8   1    4753     971   1
  -1   8   2    7133    1945  -3
   1  -8   1    7133    1945   1
  -2   8   1     817    1026  -3
   2  -8   1     817    1026   1
   3  -8   1    7428     503   1
  -4   8   0    8012     636  -3
   4  -8   1    8012     636   1
  -5   8  -1    -590     653  -3
   5  -8   1    -590     653   1
  -7   6  -6    1067     505  -2
   7   7   7    1067     505  -3
  -7  -7   1    1067     505   1
   6   7   7    6766    3605  -3
  -6  -7   1    6766    3605   1
   5   7   6     601     505  -3
  -5  -7   1     601     505   1
   4   7   5   83645    3581  -3
  -4  -7   1   83645    3581   1
  -3  -7   1     457     479   1
   2   7   4   25783    1180  -3
  -2  -7   1   25783    1180   1
   1   7   3   24967     898  -3
  -1  -7   1   24967     898   1
   0   7  -1    8357     538  -2
   0  -7   1    8357     538   1
  -1   7   2    5269    1913  -3
   1  -7   1    5269    1913   1
  -2   7   1   28568    1646  -3
   2  -7   1   28568    1646   1
  -3   7   0    1904     390  -3
   3  -7   1    1904     390   1
  -4   7   0   16949    1096  -3
   4  -7   1   16949    1096   1
  -5   7  -1    5201     513  -3
   5  -7   1    5201     513   1
  -6  -6   1   10395     917   1
   5   6   6   12244     579  -3
  -5  -6   1   12244     579   1
   4   6   5    9213     605  -3
  -4  -6   1    9213     605   1
   3   6   4     547     432  -3
  -3  -6   1     547     432   1
   2   6   4    9060     402  -3
  -2  -6   1    9060     402   1
   1   6   3   44920    2113  -3
  -1  -6   1   44920    2113   1
   0   6  -1   10339     440  -2
   0   6   2   10339     440  -3
   0  -6   1   10339     440   1
   1  -6   1   14479     891   1
  -2   6   1    -208     309  -3
   2  -6   1    -208     309   1
  -3   6   0   23296     969  -3
   3  -6   1   23296     969   1
   4  -6   1    4034     607   1
  -5   6  -1   12066     622  -3
   5  -6   1   12066     622   1
  -6   6  -2    3031     522  -3
   6  -6   1    3031     522   1
   6   5   6    4307     989  -3
  -6  -5   1    4307     989   1
  -5  -5   1    5674     354   1
   4   5   5       4     262  -3
  -4  -5   1       4     262   1
   3   5   4   14021     511  -3
  -3  -5   1   14021     511   1
  -2  -5   1     365     341   1
   1   5   3    -122     650  -3
  -1  -5   1    -122     650   1
   0   5  -1   63944    2141  -2
   0   5   2   63944    2141  -3
   0  -5   1   63944    2141   1
  -1   5   1   39264    1790  -3
   1  -5   1   39264    1790   1
  -2   5   1   10009     476  -3
   2  -5   1   10009     476   1
  -3   5   0   12558     581  -3
   3  -5   1   12558     581   1
  -4   5  -1   10352     745  -3
   4  -5   1   10352     745   1
   5  -5   1   17144     770   1
  -6   5  -2    1284     495  -3
   6  -5   1    1284     495   1
   7   6   4    2712    1763  -2
  -7   5  -3    2712    1763  -3
   7  -5   1    2712    1763   1
  -8  -4   1       0    4270   1
  -7   3  -6    1608    3771  -2
   7   4   7    1608    3771  -3
  -7  -4   1    1608    3771   1
   6   4   6    3892    1243  -3
  -6  -4   1    3892    1243   1
   5   4   5    1236     485  -3
  -5  -4   1    1236     485   1
   4   4   5   13923     535  -3
  -4  -4   1   13923     535   1
   3   4   4   49271    1487  -3
  -3  -4   1   49271    1487   1
   2   4   3    1261     377  -3
  -2  -4   1    1261     377   1
  -1  -4   1     149     359   1
   0   4  -1  387623   12377  -2
   0   4   2  387623   12377  -3
   0  -4   1  387623   12377   1
  -1   4   1    4806     401  -3
   1  -4   1    4806     401   1
   2  -4   1   51616    2823   1
  -3   4   0    6951    1305  -3
   3  -4   1    6951    1305   1
  -4   4  -1    3043    1095  -3
   4  -4   1    3043    1095   1
  -5   4  -2    4290    1333  -3
   5  -4   1    4290    1333   1
  -6   4  -2   15392    1666  -3
   6  -4   1   15392    1666   1
   7   5   4    4031     525  -2
  -7   4  -3    4031     525  -3
   7  -4   1    4031     525   1
  -7   2  -6    6378    3716  -2
  -7  -3   1    6378    3716   1
   6   3   6     -79    1484  -3
  -6  -3   1     -79    1484   1
   5   3   5   11286     765  -3
  -5  -3   1   11286     765   1
  -4  -3   1    1650     186   1
   3   3   4     202     614  -3
  -3  -3   1     202     614   1
   2   3   3   26180     951  -3
  -2  -3   1   26180     951   1
   1   3   2   13872     492  -3
  -1  -3   1   13872     492   1
   0   3  -1    1305     269  -2
   0   3   2    1305     269  -3
   0  -3   1    1305     269   1
  -1   3   1   21093    1029  -3
   1  -3   1   21093    1029   1
  -2   3   0    3889     363  -3
   2  -3   1    3889     363   1
   3  -3   1   13482    1122   1
  -4   3  -1    2444     320  -3
   4  -3   1    2444     320   1
  -5   3  -2   38230    3492  -3
   5  -3   1   38230    3492   1
  -6   3  -3   12280    1286  -3
   6  -3   1   12280    1286   1
   7   4   4    2391     525  -2
  -7   3  -3    2391     525  -3
   7  -3   1    2391     525   1
  -8   3  -4    1418     947  -3
   8  -3   1    1418     947   1
   8   2   7    4825    5269  -3
  -8  -2   1    4825    5269   1
  -7   1  -6    3217    3771  -2
   7   2   6    3217    3771  -3
  -7  -2   1    3217    3771   1
   6   2   6   15660    4217  -3
  -6  -2   1   15660    4217   1
   5   2   5    7319     810  -3
  -5  -2   1    7319     810   1
   4   2   4     -84     170  -3
  -4  -2   1     -84     170   1
  -3  -2   1   63853    2082   1
   2   2   3  136956    4240  -3
  -2  -2   1  136956    4240   1
   1   2   2   36963    1384  -3
  -1  -2   1   36963    1384   1
   0   2  -1  182013    6782  -2
   0  -2   1  182013    6782   1
  -1   2   1   16785    3687  -3
   1  -2   1   16785    3687   1
  -2   2   0    4728     251  -3
   2  -2   1    4728     251   1
  -3   2  -1   15070     723  -3
   3  -2   1   15070     723   1
   4  -2   1   24150     810   1
  -5   2  -2   30036    1056  -3
   5  -2   1   30036    1056   1
   6   3   3   55203    3451  -2
  -6   2  -3   55203    3451  -3
   6  -2   1   55203    3451   1
   7   3   4    4520     930  -2
   7  -2   1    4520     930   1
   8   3   5    2833     584  -2
  -8   2  -4    2833     584  -3
   8  -2   1    2833     584   1
  -8   0  -7    8097    5712  -2
   8   1   7    8097    5712  -3
  -8  -1   1    8097    5712   1
  -7   0  -6    2607    4492  -2
   7   1   6    2607    4492  -3
  -7  -1   1    2607    4492   1
  -6   0  -5   18445    1654  -2
  -6  -1   1   18445    1654   1
   5   1   5    9622     458  -3
  -5  -1   1    9622     458   1
   4   1   4     342     570  -3
  -4  -1   1     342     570   1
   3   1   3    2266     471  -3
  -3  -1   1    2266     471   1
  -2  -1   1   34666    2527   1
   1   1   2    6245    1347  -3
  -1  -1   1    6245    1347   1
   0   1  -1  170427   22997  -2
   0   1   1  170427   22997  -3
   0  -1   1  170427   22997   1
   1  -1   1  149933    7287   1
  -2   1   0 1995218   64583  -3
   2  -1   1 1995218   64583   1
  -3   1  -1   33019    1380  -3
   3  -1   1   33019    1380   1
  -4   1  -2  358595   14573  -3
   4  -1   1  358595   14573   1
  -5   1  -2    2545     297  -3
   5  -1   1    2545     297   1
   6   2   3   67333    5038  -2
  -6   1  -3   67333    5038  -3
   6  -1   1   67333    5038   1
   7   2   4   15758    1352  -2
  -7   1  -4   15758    1352  -3
   7  -1   1   15758    1352   1
   8   2   5    4395    2757  -2
   8  -1   1    4395    2757   1
  -8  -1  -7    3706    3599  -2
   8   0   7    3706    3599  -3
  -8   0   1    3706    3599   1
  -7  -1  -6    4104    5435  -2
   7   0   6    4104    5435  -3
  -7   0   1    4104    5435   1
  -6  -1  -5    3496     587  -2
   6   0   5    3496     587  -3
  -6   0   1    3496     587   1
  -5   0   1     -44     176   1
   4   0   4    6011     536  -3
  -4   0   1    6011     536   1
   3   0   3   48815    1854  -3
  -3   0   1   48815    1854   1
  -2   0   1 1154661   46882   1
  -1   0   1  304640   11707   1
   0   0  -1     792     111  -2
   0   0   1     792     111  -3
   0   0   1     792     111   1
   1   0   0   19268     734  -2
  -1   0   0   19268     734  -3
   1   0   1   19268     734   1
   2   0   1 4982666  148105   1
  -3   0  -1   46496    1657  -3
   3   0   1   46496    1657   1
  -4   0  -2  164178    6864  -3
   4   0   1  164178    6864   1
   5   0   1   24008    1313   1
   6   1   3   68629    4428  -2
  -6   0  -3   68629    4428  -3
   6   0   1   68629    4428   1
   7   1   4   10657    1389  -2
  -7   0  -4   10657    1389  -3
   7   0   1   10657    1389   1
   8   1   5    3347    3997  -2
  -8   0  -5    3347    3997  -3
   8   0   1    3347    3997   1
  -8  -2  -7    2079    3489  -2
  -8   1   1    2079    3489   1
  -7  -2  -6    3206    2163  -2
   7  -1   6    3206    2163  -3
  -7   1   1    3206    2163   1
  -6  -2  -5    6009    1483  -2
   6  -1   5    6009    1483  -3
  -6   1   1    6009    1483   1
   5  -1   4    2255     492  -3
  -5   1   1    2255     492   1
   4  -1   4   52481    1888  -3
  -4   1   1   52481    1888   1
   3  -1   3  191929    7389  -3
  -3   1   1  191929    7389   1
   2  -1   2  115505    3703  -3
  -2   1   1  115505    3703   1
  -1  -1  -2  108214    4117  -2
  -1   1   1  108214    4117   1
   0  -1  -1  694946   43128  -2
   0  -1   1  694946   43128  -3
   0   1   1  694946   43128   1
  -1  -1   0   58566    2080  -3
   1   1   1   58566    2080   1
  -2  -1  -1  466027   21356  -3
   2   1   1  466027   21356   1
  -3  -1  -1  222991   10244  -3
   3   1   1  222991   10244   1
  -4  -1  -2   32158    1606  -3
   4   1   1   32158    1606   1
  -5  -1  -3     646     539  -3
   5   1   1     646     539   1
   6   0   3   68354    4454  -2
   6   1   1   68354    4454   1
   7   0   4    2596    3088  -2
  -7  -1  -4    2596    3088  -3
   7   1   1    2596    3088   1
   8   0   5   19367    7845  -2
  -8  -1  -5   19367    7845  -3
   8   1   1   19367    7845   1
  -8  -3  -7     702     408  -2
   8  -2   6     702     408  -3
  -8   2   1     702     408   1
  -7  -3  -6    3183     626  -2
  -7   2   1    3183     626   1
  -6  -3  -5   34611    1474  -2
   6  -2   5   34611    1474  -3
  -6   2   1   34611    1474   1
   5  -2   4   50415    5607  -3
  -5   2   1   50415    5607   1
  -4   2   1   19662     898   1
   3  -2   3   34489    1164  -3
  -3   2   1   34489    1164   1
   2  -2   2   55589    1792  -3
  -2   2   1   55589    1792   1
   1  -2   1  208557   39869  -3
  -1   2   1  208557   39869   1
   0  -2  -1  120554    4004  -2
   0   2   1  120554    4004   1
  -1  -2   0   34892    1064  -3
   1   2   1   34892    1064   1
  -2  -2  -1   33039    8813  -3
   2   2   1   33039    8813   1
   3   2   1  166623    5292   1
  -4  -2  -2   53120    2534  -3
   4   2   1   53120    2534   1
  -5  -2  -3    3412     631  -3
   5   2   1    3412     631   1
   6  -1   3   31452    3455  -2
  -6  -2  -4   31452    3455  -3
   6   2   1   31452    3455   1
   7  -1   4    4249    1442  -2
  -7  -2  -4    4249    1442  -3
   7   2   1    4249    1442   1
   8  -1   5   38689    4795  -2
  -8  -2  -5   38689    4795  -3
   8   2   1   38689    4795   1
  -8  -4  -7     621    2862  -2
   8  -3   6     621    2862  -3
  -8   3   1     621    2862   1
  -7  -4  -6    3594    2524  -2
   7  -3   5    3594    2524  -3
  -7   3   1    3594    2524   1
  -6  -4  -5    7978     614  -2
   6  -3   5    7978     614  -3
  -6   3   1    7978     614   1
   5  -3   4   23786    4925  -3
  -5   3   1   23786    4925   1
   4  -3   3    3431     375  -3
  -4   3   1    3431     375   1
  -3   3   1   10292     462   1
   2  -3   2    2779     260  -3
  -2   3   1    2779     260   1
   1  -3   1    6743     386  -3
  -1   3   1    6743     386   1
   0  -3  -1   56321    5604  -2
   0  -3   0   56321    5604  -3
   0   3   1   56321    5604   1
  -1  -3   0   22929     850  -3
   1   3   1   22929     850   1
  -2  -3  -1   16788     540  -3
   2   3   1   16788     540   1
  -3  -3  -2      21     329  -3
   3   3   1      21     329   1
   4   3   1    4466     424   1
  -5  -3  -3     850     643  -3
   5   3   1     850     643   1
  -6  -3  -4    1434     888  -3
   6   3   1    1434     888   1
   7  -2   4   15936    1727  -2
   7   3   1   15936    1727   1
  -7  -5  -6    1192     482  -2
   7  -4   5    1192     482  -3
  -7   4   1    1192     482   1
  -6  -5  -5     849     404  -2
   6  -4   4     849     404  -3
  -6   4   1     849     404   1
   5  -4   4    1275     559  -3
  -5   4   1    1275     559   1
   4  -4   3    9282     469  -3
  -4   4   1    9282     469   1
   3  -4   2    5090     480  -3
  -3   4   1    5090     480   1
  -2   4   1  340699   18326   1
   1  -4   1    5343     314  -3
  -1   4   1    5343     314   1
   0  -4  -1   40643    1379  -2
   0  -4   0   40643    1379  -3
   0   4   1   40643    1379   1
   1   4   1   23560     735   1
  -2  -4  -1   56924    1973  -3
   2   4   1   56924    1973   1
  -3  -4  -2     747     198  -3
   3   4   1     747     198   1
  -4  -4  -3  127611    5025  -3
   4   4   1  127611    5025   1
  -5  -4  -3    6737     450  -3
   5   4   1    6737     450   1
  -6  -4  -4   15243    3001  -3
   6   4   1   15243    3001   1
   7  -3   4    2977    1499  -2
  -7  -4  -5    2977    1499  -3
   7   4   1    2977    1499   1
   8   4   1    5471    4417   1
  -7  -6  -6    2693     568  -2
   7  -5   5    2693     568  -3
  -7   5   1    2693     568   1
   6  -5   4    3220     535  -3
  -6   5   1    3220     535   1
  -5   5   1   15957     895   1
   4  -5   3    1775     776  -3
  -4   5   1    1775     776   1
   3  -5   2   12488     730  -3
  -3   5   1   12488     730   1
   2  -5   1    5737    1165  -3
  -2   5   1    5737    1165   1
   1  -5   1   34509    1848  -3
  -1   5   1   34509    1848   1
   0  -5  -1   77552    5133  -2
   0  -5   0   77552    5133  -3
   0   5   1   77552    5133   1
  -1  -5  -1  194596    9342  -3
   1   5   1  194596    9342   1
   2   5   1   67885    2180   1
  -3  -5  -2   33235    1649  -3
   3   5   1   33235    1649   1
  -4  -5  -3    7315     657  -3
   4   5   1    7315     657   1
   5   5   1    2509    2264   1
   7  -4   4    3117    1827  -2
  -7  -5  -5    3117    1827  -3
   7   5   1    3117    1827   1
  -7  -7  -6    3562    1073  -2
   7  -6   5    3562    1073  -3
  -7   6   1    3562    1073   1
   6  -6   4    1886    3050  -3
  -6   6   1    1886    3050   1
   5  -6   3    3720     461  -3
  -5   6   1    3720     461   1
   3  -6   2   17223     764  -3
  -3   6   1   17223     764   1
   2  -6   1    7771     439  -3
  -2   6   1    7771     439   1
  -1   6   1   55302    5339   1
   0  -6  -1   41412    1992  -2
   0  -6   0   41412    1992  -3
   0   6   1   41412    1992   1
  -1  -6  -1   22939    1669  -3
   1   6   1   22939    1669   1
  -2  -6  -2   13390     522  -3
   2   6   1   13390     522   1
  -3  -6  -2    3064     286  -3
   3   6   1    3064     286   1
  -4  -6  -3    1908     431  -3
   4   6   1    1908     431   1
  -5  -6  -4    3552     383  -3
   5   6   1    3552     383   1
   6   6   1    2697    1018   1
   7  -5   4     555    5712  -2
  -7  -6  -5     555    5712  -3
   7   6   1     555    5712   1
   6  -7   4    -128     624  -3
  -6   7   1    -128     624   1
   5  -7   3    2905     463  -3
  -5   7   1    2905     463   1
   4  -7   2    9816    1109  -3
  -4   7   1    9816    1109   1
   3  -7   2   23094     966  -3
  -3   7   1   23094     966   1
   2  -7   1   16699    1050  -3
  -2   7   1   16699    1050   1
   1  -7   0    7804     872  -3
  -1   7   1    7804     872   1
   0  -7  -1   64943    2290  -2
   0   7   1   64943    2290   1
  -1  -7  -1    7224     401  -3
   1   7   1    7224     401   1
  -2  -7  -2   13704    4247  -3
   2   7   1   13704    4247   1
   3   7   1   12437     744   1
  -4  -7  -3    7630     471  -3
   4   7   1    7630     471   1
  -5  -7  -4   46555    3184  -3
   5   7   1   46555    3184   1
  -6  -7  -5   14791    2202  -3
   6   7   1   14791    2202   1
   7  -6   4    2494    3917  -2
  -7  -7  -5    2494    3917  -3
   7   7   1    2494    3917   1
   5  -8   3    4633     685  -3
  -5   8   1    4633     685   1
   4  -8   2    5462     667  -3
  -4   8   1    5462     667   1
  -3   8   1    7789     511   1
   2  -8   1    3383     588  -3
  -2   8   1    3383     588   1
   1  -8   0    2451     546  -3
  -1   8   1    2451     546   1
   0  -8  -1    8272    1211  -2
   0  -8  -1    8272    1211  -3
   0   8   1    8272    1211   1
  -1  -8  -1     -14     482  -3
   1   8   1     -14     482   1
  -2  -8  -2    7135     672  -3
   2   8   1    7135     672   1
  -3  -8  -3   17165     705  -3
   3   8   1   17165     705   1
   4   8   1   10109     887   1
  -5  -8  -4    5337     776  -3
   5   8   1    5337     776   1
  -6  -8  -5    3830    1066  -3
   6   8   1    3830    1066   1
   4  -9   2    5768    1054  -3
  -4   9   1    5768    1054   1
   3  -9   1    3457     677  -3
  -3   9   1    3457     677   1
  -2   9   1    7058     584   1
   1  -9   0   29877    1514  -3
  -1   9   1   29877    1514   1
   0  -9  -1   28774    1302  -2
   0  -9  -1   28774    1302  -3
   0   9   1   28774    1302   1
   1   9   1    8221    4199   1
  -2  -9  -2    3053     428  -3
   2   9   1    3053     428   1
  -3  -9  -3    2644     423  -3
   3   9   1    2644     423   1
  -4  -9  -4    3102     620  -3
   4   9   1    3102     620   1
  -5  -9  -4    1655    1676  -3
   5   9   1    1655    1676   1
   3 -10   1    2998     875  -3
  -3  10   1    2998     875   1
   2 -10   0     425     971  -3
  -2  10   1     425     971   1
   1 -10   0    6568     797  -3
  -1  10   1    6568     797   1
   0 -10  -1   19035    1081  -2
   0 -10  -1   19035    1081  -3
   0  10   1   19035    1081   1
  -1 -10  -2    4085     782  -3
   1  10   1    4085     782   1
   2  10   1    1019     568   1
  -3 -10  -3    2798     602  -3
   3  10   1    2798     602   1
  -4 -10  -4    -397     733  -3
   4  10   1    -397     733   1
  -1  11   1    -365     626   1
   0 -11  -1    7425    1201  -2
   0 -11  -1    7425    1201  -3
   0  11   1    7425    1201   1
  -1 -11  -2    1449     559  -3
   1  11   1    1449     559   1
  -2 -11  -3    6294    1915  -3
   2  11   1    6294    1915   1
  -3 -11  -3    5535    8152  -3
   3  11   1    5535    8152   1
   2  11   6   -2329    5379  -3
  -2 -11   2   -2329    5379   1
   1  11   5    -337     855  -3
  -1 -11   2    -337     855   1
   0  11  -2   -1028    3133  -2
   0  11   4   -1028    3133  -3
   0 -11   2   -1028    3133   1
   1 -11   2    6841    3090   1
   4  10   7     387     750  -3
  -4 -10   2     387     750   1
   3  10   6    1525     763  -3
  -3 -10   2    1525     763   1
  -2 -10   2    1589     687   1
   1  10   5     -66     677  -3
  -1 -10   2     -66     677   1
   0  10  -2    -308     966  -2
   0  10   4    -308     966  -3
   0 -10   2    -308     966   1
  -1  10   3    1354     884  -3
   1 -10   2    1354     884   1
  -2  10   3     323     733  -3
   2 -10   2     323     733   1
  -3  10   2    1553     667  -3
   3 -10   2    1553     667   1
   4   9   7     994     706  -3
  -4  -9   2     994     706   1
   3   9   6    1724     915  -3
  -3  -9   2    1724     915   1
   2   9   5     174     593  -3
  -2  -9   2     174     593   1
  -1  -9   2    5560     809   1
   0   9  -2   21457    3082  -2
   0   9   4   21457    3082  -3
   0  -9   2   21457    3082   1
  -1   9   3   19786    6611  -3
   1  -9   2   19786    6611   1
   2  -9   2    9077     563   1
  -3   9   2     438     804  -3
   3  -9   2     438     804   1
  -4   9   1    1608     943  -3
   4  -9   2    1608     943   1
   6   8   8    7851    8707  -3
  -6  -8   2    7851    8707   1
   5   8   7     358     739  -3
  -5  -8   2     358     739   1
  -4  -8   2    9413     812   1
   3   8   6    4562     448  -3
  -3  -8   2    4562     448   1
   2   8   5   13983    1547  -3
  -2  -8   2   13983    1547   1
   1   8   4    9417     645  -3
  -1  -8   2    9417     645   1
   0   8  -2   46066    1570  -2
   0   8   4   46066    1570  -3
   0  -8   2   46066    1570   1
  -1   8   3   23529    1445  -3
   1  -8   2   23529    1445   1
  -2   8   2     499     584  -3
   2  -8   2     499     584   1
   3  -8   2    4530     632   1
  -4   8   1    1191     636  -3
   4  -8   2    1191     636   1
  -5   8   0     468    1359  -3
   5  -8   2     468    1359   1
   5   7   7    3105     526  -3
  -5  -7   2    3105     526   1
   4   7   6   28942    1451  -3
  -4  -7   2   28942    1451   1
  -3  -7   2   21590     822   1
   2   7   5   12221     702  -3
  -2  -7   2   12221     702   1
   1   7   4    1213     579  -3
  -1  -7   2    1213     579   1
   0   7  -2   34778    1194  -2
   0  -7   2   34778    1194   1
  -1   7   3   11978     837  -3
   1  -7   2   11978     837   1
  -2   7   2   10759     803  -3
   2  -7   2   10759     803   1
  -3   7   1    3175     420  -3
   3  -7   2    3175     420   1
  -4   7   1    6821     943  -3
   4  -7   2    6821     943   1
  -5   7   0     391     435  -3
   5  -7   2     391     435   1
  -6   7  -1    1220     832  -3
   6  -7   2    1220     832   1
  -6  -6   2    5727    1108   1
   5   6   7    5435     537  -3
  -5  -6   2    5435     537   1
   4   6   6    3956     370  -3
  -4  -6   2    3956     370   1
   3   6   5   32544    1125  -3
  -3  -6   2   32544    1125   1
   2   6   5   17502     736  -3
  -2  -6   2   17502     736   1
   1   6   4    2964    3104  -3
  -1  -6   2    2964    3104   1
   0   6  -2   15730     597  -2
   0   6   3   15730     597  -3
   0  -6   2   15730     597   1
   1  -6   2   44935    1941   1
  -2   6   2    2613     368  -3
   2  -6   2    2613     368   1
  -3   6   1   15553     712  -3
   3  -6   2   15553     712   1
   4  -6   2    4692     646   1
  -5   6   0   23298     991  -3
   5  -6   2   23298     991   1
  -6   6  -1    2097     499  -3
   6  -6   2    2097     499   1
   6   5   7     606     378  -3
  -6  -5   2     606     378   1
  -5  -5   2    -321     321   1
   4   5   6    1558     274  -3
  -4  -5   2    1558     274   1
   3   5   5    9049     401  -3
  -3  -5   2    9049     401   1
  -2  -5   2   58052    2756   1
   1   5   4  211096    8051  -3
  -1  -5   2  211096    8051   1
   0   5  -2  152454    4881  -2
   0   5   3  152454    4881  -3
   0  -5   2  152454    4881   1
  -1   5   2   76394    7151  -3
   1  -5   2   76394    7151   1
  -2   5   2    8304     749  -3
   2  -5   2    8304     749   1
  -3   5   1    2685     318  -3
   3  -5   2    2685     318   1
  -4   5   0    8712    1764  -3
   4  -5   2    8712    1764   1
   5  -5   2    6521     445   1
  -6   5  -1     814     442  -3
   6  -5   2     814     442   1
   7   6   3    2157     707  -2
  -7   5  -2    2157     707  -3
   7  -5   2    2157     707   1
  -8  -4   2     666    4215   1
  -7   3  -7    3312    2518  -2
   7   4   8    3312    2518  -3
  -7  -4   2    3312    2518   1
   6   4   7     335    1831  -3
  -6  -4   2     335    1831   1
   5   4   6    1132     335  -3
  -5  -4   2    1132     335   1
  -4  -4   2   18554     741   1
   3   4   5    9335     396  -3
  -3  -4   2    9335     396   1
   2   4   4   89027    3327  -3
  -2  -4   2   89027    3327   1
  -1  -4   2   42810    1395   1
   0   4  -2   11069     444  -2
   0   4   3   11069     444  -3
   0  -4   2   11069     444   1
  -1   4   2   10163     585  -3
   1  -4   2   10163     585   1
   2  -4   2   25829    1346   1
  -3   4   1   27545     933  -3
   3  -4   2   27545     933   1
  -4   4   0    2365    1051  -3
   4  -4   2    2365    1051   1
  -5   4  -1    6054    1498  -3
   5  -4   2    6054    1498   1
  -6   4  -1    5658    1537  -3
   6  -4   2    5658    1537   1
   7   5   3    5244     761  -2
  -7   4  -2    5244     761  -3
   7  -4   2    5244     761   1
  -7   2  -7    1784    1840  -2
  -7  -3   2    1784    1840   1
   6   3   7   25123    2773  -3
  -6  -3   2   25123    2773   1
   5   3   6    2101     253  -3
  -5  -3   2    2101     253   1
  -4  -3   2    1144     562   1
   3   3   5    8467     437  -3
  -3  -3   2    8467     437   1
   2   3   4   19875     630  -3
  -2  -3   2   19875     630   1
  -1  -3   2    1395     236   1
   0   3  -2  617490   19870  -2
   0  -3   2  617490   19870   1
  -1   3   2    8191     490  -3
   1  -3   2    8191     490   1
  -2   3   1   30781    1565  -3
   2  -3   2   30781    1565   1
   3  -3   2     -51     339   1
  -4   3   0    9605     809  -3
   4  -3   2    9605     809   1
  -5   3  -1    4897    2259  -3
   5  -3   2    4897    2259   1
  -6   3  -2   10299     902  -3
   6  -3   2   10299     902   1
   7   4   3    4052     745  -2
  -7   3  -2    4052     745  -3
   7  -3   2    4052     745   1
  -8   3  -3     533    1177  -3
   8  -3   2     533    1177   1
   8   2   8    -166    5213  -3
  -8  -2   2    -166    5213   1
  -7   1  -7    2576    1759  -2
   7   2   7    2576    1759  -3
  -7  -2   2    2576    1759   1
  -6  -2   2     450    1314   1
   5   2   6    1848     239  -3
  -5  -2   2    1848     239   1
   4   2   5    4025     261  -3
  -4  -2   2    4025     261   1
  -3  -2   2   22515     767   1
   2   2   4    5763     268  -3
  -2  -2   2    5763     268   1
   1   2   3   25298     868  -3
  -1  -2   2   25298     868   1
   0   2  -2  343019   12532  -2
   0  -2   2  343019   12532   1
   1  -2   2   11500     725   1
  -2   2   1   37767    1395  -3
   2  -2   2   37767    1395   1
  -3   2   0    2820     317  -3
   3  -2   2    2820     317   1
   4  -2   2   12405     733   1
  -5   2  -1   17320     695  -3
   5  -2   2   17320     695   1
   6   3   2   31000    2465  -2
  -6   2  -2   31000    2465  -3
   6  -2   2   31000    2465   1
   7   3   3    7525     745  -2
   7  -2   2    7525     745   1
   8   3   4    9669     853  -2
  -8   2  -3    9669     853  -3
   8  -2   2    9669     853   1
  -8   0  -8    6433    6156  -2
   8   1   8    6433    6156  -3
  -8  -1   2    6433    6156   1
  -7   0  -7    5049    2778  -2
   7   1   7    5049    2778  -3
  -7  -1   2    5049    2778   1
  -6  -1   2      58     641   1
   5   1   6    6758     353  -3
  -5  -1   2    6758     353   1
   4   1   5    2020     301  -3
  -4  -1   2    2020     301   1
  -3  -1   2   13641     467   1
  -2  -1   2  179360    5734   1
   1   1   3   47889    1760  -3
  -1  -1   2   47889    1760   1
   0   1  -2  442377   19381  -2
   0  -1   2  442377   19381   1
   1  -1   2   13050    1252   1
  -2   1   1   38136    3091  -3
   2  -1   2   38136    3091   1
  -3   1   0  153265   10756  -3
   3  -1   2  153265   10756   1
  -4   1  -1  657036   27160  -3
   4  -1   2  657036   27160   1
  -5   1  -1    6550     448  -3
   5  -1   2    6550     448   1
   6   2   2  136438    7318  -2
  -6   1  -2  136438    7318  -3
   6  -1   2  136438    7318   1
   7   2   3   14583    2810  -2
  -7   1  -3   14583    2810  -3
   7  -1   2   14583    2810   1
   8   2   4   19935    7118  -2
   8  -1   2   19935    7118   1
  -8  -1  -8    3938    5546  -2
   8   0   8    3938    5546  -3
  -8   0   2    3938    5546   1
  -7  -1  -7   -1276    3438  -2
   7   0   7   -1276    3438  -3
  -7   0   2   -1276    3438   1
  -6  -1  -6   14603     769  -2
   6   0   6   14603     769  -3
  -6   0   2   14603     769   1
  -5   0   2   12782     659   1
   4   0   5   11246     488  -3
  -4   0   2   11246     488   1
   3   0   4   21395    1224  -3
  -3   0   2   21395    1224   1
  -2   0   2   41455    1835   1
  -1   0   2  100352   13510   1
   0   0  -2  232417    8816  -2
   0   0   2  232417    8816  -3
   0   0   2  232417    8816   1
   1   0   2  150184    5438   1
   2   0   2  817675   30099   1
  -3   0   0   22194     952  -3
   3   0   2   22194     952   1
  -4   0  -1 1605068   65238  -3
   4   0   2 1605068   65238   1
   5   0   2   10992    1149   1
   6   1   2  191736   11745  -2
  -6   0  -2  191736   11745  -3
   6   0   2  191736   11745   1
   7   1   3    6635    1443  -2
  -7   0  -3    6635    1443  -3
   7   0   2    6635    1443   1
   8   1   4    5818    3048  -2
  -8   0  -4    5818    3048  -3
   8   0   2    5818    3048   1
  -8  -2  -8    1442    4880  -2
  -8   1   2    1442    4880   1
  -7  -2  -7   10954     699  -2
   7  -1   7   10954     699  -3
  -7   1   2   10954     699   1
  -6  -2  -6   10868     481  -2
   6  -1   6   10868     481  -3
  -6   1   2   10868     481   1
   5  -1   5    1972     250  -3
  -5   1   2    1972     250   1
  -4   1   2     787     210   1
   3  -1   4   11020     711  -3
  -3   1   2   11020     711   1
   2  -1   3    7562     327  -3
  -2   1   2    7562     327   1
  -1  -1  -3  191310    7265  -2
  -1   1   2  191310    7265   1
   0  -1  -2  512990   22468  -2
   0   1   2  512990   22468   1
   1  -1  -1  188379    6818  -2
  -1  -1   1  188379    6818  -3
   1   1   2  188379    6818   1
  -2  -1   0   76667    2757  -3
   2   1   2   76667    2757   1
  -3  -1   0   10479    1192  -3
   3   1   2   10479    1192   1
  -4  -1  -1   34638    2139  -3
   4   1   2   34638    2139   1
  -5  -1  -2    9363     921  -3
   5   1   2    9363     921   1
   6   0   2   48123    5295  -2
   6   1   2   48123    5295   1
   7   0   3    5240    3055  -2
  -7  -1  -3    5240    3055  -3
   7   1   2    5240    3055   1
   8   0   4   39403   11247  -2
  -8  -1  -4   39403   11247  -3
   8   1   2   39403   11247   1
  -8  -3  -8    2787     486  -2
   8  -2   7    2787     486  -3
  -8   2   2    2787     486   1
  -7  -3  -7     617     678  -2
  -7   2   2     617     678   1
  -6  -3  -6    8135    3106  -2
   6  -2   6    8135    3106  -3
  -6   2   2    8135    3106   1
   5  -2   5   15646    1306  -3
  -5   2   2   15646    1306   1
  -4   2   2    3557     253   1
   3  -2   4   12879     483  -3
  -3   2   2   12879     483   1
   2  -2   3   32791    1099  -3
  -2   2   2   32791    1099   1
  -1   2   2    6165     505   1
   0  -2  -2   48148    1795  -2
   0   2   2   48148    1795   1
  -1  -2   1  271501    9160  -3
   1   2   2  271501    9160   1
  -2  -2   0    5885     355  -3
   2   2   2    5885     355   1
   3   2   2  168237    5465   1
  -4  -2  -1   16726    1277  -3
   4   2   2   16726    1277   1
  -5  -2  -2    9641    1024  -3
   5   2   2    9641    1024   1
   6  -1   2   27948    3434  -2
  -6  -2  -3   27948    3434  -3
   6   2   2   27948    3434   1
   7  -1   3    2670     833  -2
  -7  -2  -3    2670     833  -3
   7   2   2    2670     833   1
   8  -1   4   75965   14575  -2
  -8  -2  -4   75965   14575  -3
   8   2   2   75965   14575   1
  -8  -4  -8     286    3052  -2
   8  -3   7     286    3052  -3
  -8   3   2     286    3052   1
  -7  -4  -7    2747    2961  -2
   7  -3   6    2747    2961  -3
  -7   3   2    2747    2961   1
  -6  -4  -6    2390     375  -2
   6  -3   6    2390     375  -3
  -6   3   2    2390     375   1
   5  -3   5     439    1442  -3
  -5   3   2     439    1442   1
   4  -3   4    -263     298  -3
  -4   3   2    -263     298   1
  -3   3   2    9493     748   1
   2  -3   3    3355     357  -3
  -2   3   2    3355     357   1
   1  -3   2  144253   37906  -3
  -1   3   2  144253   37906   1
   0  -3  -2   19148     984  -2
   0  -3   1   19148     984  -3
   0   3   2   19148     984   1
  -1  -3   1   32033    1073  -3
   1   3   2   32033    1073   1
  -2  -3   0    1590     331  -3
   2   3   2    1590     331   1
  -3  -3  -1    6576     278  -3
   3   3   2    6576     278   1
   4   3   2     499     171   1
  -5  -3  -2   10885    1164  -3
   5   3   2   10885    1164   1
   6  -2   2    5764     914  -2
  -6  -3  -3    5764     914  -3
   6   3   2    5764     914   1
   7  -2   3   11056    1302  -2
   7   3   2   11056    1302   1
  -8  -3  -4    5546    4159  -3
   8   3   2    5546    4159   1
  -7  -5  -7     888     459  -2
   7  -4   6     888     459  -3
  -7   4   2     888     459   1
  -6  -5  -6    7158    1001  -2
   6  -4   5    7158    1001  -3
  -6   4   2    7158    1001   1
   5  -4   5    7273     605  -3
  -5   4   2    7273     605   1
   4  -4   4    6368     607  -3
  -4   4   2    6368     607   1
   3  -4   3   88630    3385  -3
  -3   4   2   88630    3385   1
  -2   4   2   31535    8796   1
   1  -4   2   24418    1199  -3
  -1   4   2   24418    1199   1
   0  -4  -2  255660   10839  -2
   0  -4   1  255660   10839  -3
   0   4   2  255660   10839   1
   1   4   2    6292     713   1
  -2  -4   0   27513     912  -3
   2   4   2   27513     912   1
  -3  -4  -1    2820     230  -3
   3   4   2    2820     230   1
  -4  -4  -2   63948    7022  -3
   4   4   2   63948    7022   1
  -5  -4  -2   21214    1176  -3
   5   4   2   21214    1176   1
  -6  -4  -3   42301    2686  -3
   6   4   2   42301    2686   1
   7  -3   3    2414     871  -2
  -7  -4  -4    2414     871  -3
   7   4   2    2414     871   1
   8   4   2    7657    9095   1
  -7  -6  -7    3241     610  -2
   7  -5   6    3241     610  -3
  -7   5   2    3241     610   1
  -6  -6  -6    5997     608  -2
   6  -5   5    5997     608  -3
  -6   5   2    5997     608   1
  -5   5   2     791    1263   1
   4  -5   4    2693     543  -3
  -4   5   2    2693     543   1
   3  -5   3   37225    1684  -3
  -3   5   2   37225    1684   1
   2  -5   2   28641    1608  -3
  -2   5   2   28641    1608   1
   1  -5   2  121052    4976  -3
  -1   5   2  121052    4976   1
   0  -5  -2   19359    6339  -2
   0  -5   1   19359    6339  -3
   0   5   2   19359    6339   1
  -1  -5   0   81752    7407  -3
   1   5   2   81752    7407   1
   2   5   2   36161    1692   1
  -3  -5  -1   41238    1839  -3
   3   5   2   41238    1839   1
  -4  -5  -2    5123    1129  -3
   4   5   2    5123    1129   1
   5   5   2    1054    1026   1
  -6  -5  -3    2765    2366  -3
   6   5   2    2765    2366   1
   7  -4   3    1015    1742  -2
  -7  -5  -4    1015    1742  -3
   7   5   2    1015    1742   1
  -7  -7  -7    1575     770  -2
   7  -6   6    1575     770  -3
  -7   6   2    1575     770   1
   6  -6   5    2489    2524  -3
  -6   6   2    2489    2524   1
   5  -6   4    -409     428  -3
  -5   6   2    -409     428   1
  -4   6   2     610     721   1
   3  -6   3   11485     603  -3
  -3   6   2   11485     603   1
   2  -6   2   15424     768  -3
  -2   6   2   15424     768   1
  -1   6   2   22322    3066   1
   0  -6  -2   44625    2361  -2
   0  -6   1   44625    2361  -3
   0   6   2   44625    2361   1
  -1  -6   0   15563     964  -3
   1   6   2   15563     964   1
  -2  -6  -1   14238     828  -3
   2   6   2   14238     828   1
  -3  -6  -1    4048     359  -3
   3   6   2    4048     359   1
  -4  -6  -2    2020     405  -3
   4   6   2    2020     405   1
  -5  -6  -3    3889     512  -3
   5   6   2    3889     512   1
   6   6   2    1492     724   1
   7  -5   3     998    5324  -2
  -7  -6  -4     998    5324  -3
   7   6   2     998    5324   1
   6  -7   5    1131     584  -3
  -6   7   2    1131     584   1
   5  -7   4    -273     520  -3
  -5   7   2    -273     520   1
   4  -7   3    1386     832  -3
  -4   7   2    1386     832   1
   3  -7   3   26409    1107  -3
  -3   7   2   26409    1107   1
   2  -7   2    7163     832  -3
  -2   7   2    7163     832   1
   1  -7   1   27360    1742  -3
  -1   7   2   27360    1742   1
   0  -7  -2   25096    2918  -2
   0   7   2   25096    2918   1
  -1  -7   0    8453     421  -3
   1   7   2    8453     421   1
  -2  -7  -1   10804    2052  -3
   2   7   2   10804    2052   1
   3   7   2    7831     713   1
  -4  -7  -2   12064     993  -3
   4   7   2   12064     993   1
  -5  -7  -3   30936    2126  -3
   5   7   2   30936    2126   1
  -6  -7  -4    8083    1044  -3
   6   7   2    8083    1044   1
   7  -6   3   -3374    8402  -2
  -7  -7  -4   -3374    8402  -3
   7   7   2   -3374    8402   1
   5  -8   4    3504     685  -3
  -5   8   2    3504     685   1
   4  -8   3     -22     544  -3
  -4   8   2     -22     544   1
  -3   8   2    4385     499   1
   2  -8   2    3571     627  -3
  -2   8   2    3571     627   1
   1  -8   1    1359     860  -3
  -1   8   2    1359     860   1
   0  -8  -2   17013    1780  -2
   0  -8   0   17013    1780  -3
   0   8   2   17013    1780   1
  -1  -8   0    1636     506  -3
   1   8   2    1636     506   1
  -2  -8  -1    6317     717  -3
   2   8   2    6317     717   1
  -3  -8  -2   11650     543  -3
   3   8   2   11650     543   1
   4   8   2    3441     673   1
  -5  -8  -3    2157     569  -3
   5   8   2    2157     569   1
  -6  -8  -4    3728     732  -3
   6   8   2    3728     732   1
   4  -9   3   16558    1129  -3
  -4   9   2   16558    1129   1
   3  -9   2    3438     887  -3
  -3   9   2    3438     887   1
  -2   9   2   12256     653   1
   1  -9   1   15037     831  -3
  -1   9   2   15037     831   1
   0  -9  -2   16139    2051  -2
   0  -9   0   16139    2051  -3
   0   9   2   16139    2051   1
   1   9   2   11011    4700   1
  -2  -9  -1    3626     428  -3
   2   9   2    3626     428   1
  -3  -9  -2    1910     417  -3
   3   9   2    1910     417   1
  -4  -9  -3    1247    1200  -3
   4   9   2    1247    1200   1
  -5  -9  -3    3915    3419  -3
   5   9   2    3915    3419   1
   0 -10  -2   12942    2218  -2
   0 -10   0   12942    2218  -3
   0  10   2   12942    2218   1
  -1 -10  -1    4904     507  -3
   1  10   2    4904     507   1
   2  10   2    1267     570   1
  -3 -10  -2    3460     690  -3
   3  10   2    3460     690   1
  -4 -10  -3     -10     697  -3
   4  10   2     -10     697   1
  -1  11   2    1441     862   1
   0 -11  -2    7856     959  -2
   0 -11   0    7856     959  -3
   0  11   2    7856     959   1
  -1 -11  -1    1992     888  -3
   1  11   2    1992     888   1
  -2 -11  -2    3137     745  -3
   2  11   2    3137     745   1
  -3 -11  -2    6090    7626  -3
   3  11   2    6090    7626   1
   1  11   6    3620    1363  -3
  -1 -11   3    3620    1363   1
   0  11  -3    9936     860  -2
   0  11   5    9936     860  -3
   0 -11   3    9936     860   1
   1 -11   3    1906    2357   1
   4  10   8    -227     729  -3
  -4 -10   3    -227     729   1
   3  10   7     587     688  -3
  -3 -10   3     587     688   1
  -2 -10   3     508    1049   1
   1  10   6    2483     707  -3
  -1 -10   3    2483     707   1
   0  10  -3    1470     703  -2
   0  10   5    1470     703  -3
   0 -10   3    1470     703   1
  -1  10   4    -390     621  -3
   1 -10   3    -390     621   1
  -2  10   4     724     663  -3
   2 -10   3     724     663   1
  -5  -9   3    4707     776   1
   4   9   8    -703     703  -3
  -4  -9   3    -703     703   1
   2   9   6   -2551    2551  -3
  -2  -9   3   -2551    2551   1
  -1  -9   3    -606     823   1
   0   9  -3    1040     392  -2
   0   9   5    1040     392  -3
   0  -9   3    1040     392   1
  -1   9   4     845     568  -3
   1  -9   3     845     568   1
   2  -9   3    6032     554   1
  -3   9   3    1247     679  -3
   3  -9   3    1247     679   1
  -5   9   1     610     832  -3
   5  -9   3     610     832   1
   5   8   8   12643     917  -3
  -5  -8   3   12643     917   1
  -4  -8   3    1606     445   1
   3   8   7    -390     390  -3
  -3  -8   3    -390     390   1
   2   8   6   23133    1125  -3
  -2  -8   3   23133    1125   1
   1   8   5    4694     447  -3
  -1  -8   3    4694     447   1
   0   8  -3   46509    3753  -2
   0   8   5   46509    3753  -3
   0  -8   3   46509    3753   1
  -1   8   4    -460     584  -3
   1  -8   3    -460     584   1
  -2   8   3   29761    1724  -3
   2  -8   3   29761    1724   1
   3  -8   3    8606     526   1
  -4   8   2    -636     636  -3
   4  -8   3    -636     636   1
  -5   8   1     308     613  -3
   5  -8   3     308     613   1
  -6  -7   3    1220     666   1
   5   7   8    2362     738  -3
  -5  -7   3    2362     738   1
   4   7   7    6844     459  -3
  -4  -7   3    6844     459   1
  -3  -7   3    -401     401   1
   2   7   6    1402     491  -3
  -2  -7   3    1402     491   1
   1   7   5   87220    2823  -3
  -1  -7   3   87220    2823   1
   0   7  -3   23240    1035  -2
   0  -7   3   23240    1035   1
  -1   7   4   10324    1985  -3
   1  -7   3   10324    1985   1
  -2   7   3    7165     832  -3
   2  -7   3    7165     832   1
  -3   7   2    -154     390  -3
   3  -7   3    -154     390   1
  -4   7   2    1442     721  -3
   4  -7   3    1442     721   1
  -5   7   1     728     456  -3
   5  -7   3     728     456   1
  -6   7   0    4330     706  -3
   6  -7   3    4330     706   1
  -7   5  -8     405     450  -2
   7   6   9     405     450  -3
  -7  -6   3     405     450   1
  -6  -6   3    1483    1196   1
   5   6   8   10218     681  -3
  -5  -6   3   10218     681   1
   4   6   7    -344     344  -3
  -4  -6   3    -344     344   1
  -3  -6   3    3734     363   1
  -2  -6   3   19701     926   1
   1   6   5    1547     455  -3
  -1  -6   3    1547     455   1
   0   6  -3   17859     643  -2
   0   6   4   17859     643  -3
   0  -6   3   17859     643   1
   1  -6   3    -412    1140   1
  -2   6   3   27804    1296  -3
   2  -6   3   27804    1296   1
  -3   6   2   23633     986  -3
   3  -6   3   23633     986   1
   4  -6   3    2385     776   1
  -5   6   1    9006     536  -3
   5  -6   3    9006     536   1
  -6   6   0    2324     448  -3
   6  -6   3    2324     448   1
   7   7   2    4716    2274  -2
  -7   6  -1    4716    2274  -3
   7  -6   3    4716    2274   1
   6   5   8    2928     421  -3
  -6  -5   3    2928     421   1
  -5  -5   3    6795     400   1
   4   5   7    1508     298  -3
  -4  -5   3    1508     298   1
   3   5   6     168     375  -3
  -3  -5   3     168     375   1
  -2  -5   3    -353     398   1
   1   5   5   42528    3334  -3
  -1  -5   3   42528    3334   1
   0   5  -3  197003    6302  -2
   0   5   4  197003    6302  -3
   0  -5   3  197003    6302   1
  -1   5   3   92712    3339  -3
   1  -5   3   92712    3339   1
  -2   5   3    -284   15801  -3
   2  -5   3    -284   15801   1
  -4   5   1    9632    1513  -3
   4  -5   3    9632    1513   1
   5  -5   3     769     370   1
  -6   5   0     231     376  -3
   6  -5   3     231     376   1
   7   6   2    1411     623  -2
  -7   5  -1    1411     623  -3
   7  -5   3    1411     623   1
  -7   3  -8    1386    3660  -2
   7   4   9    1386    3660  -3
  -7  -4   3    1386    3660   1
   6   4   8    3653     731  -3
  -6  -4   3    3653     731   1
  -5  -4   3    3882     302   1
  -4  -4   3    1680     426   1
   3   4   6   10622     443  -3
  -3  -4   3   10622     443   1
   2   4   5      62     487  -3
  -2  -4   3      62     487   1
  -1  -4   3    6631     347   1
   0   4  -3   45696    1528  -2
   0   4   4   45696    1528  -3
   0  -4   3   45696    1528   1
  -1   4   3    2662    1497  -3
   1  -4   3    2662    1497   1
   2  -4   3   11693    9548   1
  -3   4   2   10518     433  -3
   3  -4   3   10518     433   1
  -4   4   1   11900     547  -3
   4  -4   3   11900     547   1
  -5   4   0   17476    2501  -3
   5  -4   3   17476    2501   1
  -6   4   0    4401    1316  -3
   6  -4   3    4401    1316   1
   7   5   2    1443     568  -2
  -7   4  -1    1443     568  -3
   7  -4   3    1443     568   1
  -7   2  -8    6322    3993  -2
  -7  -3   3    6322    3993   1
   6   3   8    -399     480  -3
  -6  -3   3    -399     480   1
   5   3   7   14983    2102  -3
  -5  -3   3   14983    2102   1
  -4  -3   3   89664    2930   1
  -3  -3   3   46485    1512   1
   2   3   5    1137     356  -3
  -2  -3   3    1137     356   1
  -1  -3   3   20189     704   1
   0   3  -3   21413    1033  -2
   0  -3   3   21413    1033   1
  -1   3   3   13996     601  -3
   1  -3   3   13996     601   1
  -2   3   2     914    2046  -3
   2  -3   3     914    2046   1
   3  -3   3   22860     976   1
  -4   3   1    1168     325  -3
   4  -3   3    1168     325   1
  -5   3   0   29845    3275  -3
   5  -3   3   29845    3275   1
  -6   3  -1   14314    3689  -3
   6  -3   3   14314    3689   1
   7   4   2    5457    1033  -2
  -7   3  -1    5457    1033  -3
   7  -3   3    5457    1033   1
  -8   3  -2     745     855  -3
   8  -3   3     745     855   1
  -7   1  -8    9195    1904  -2
  -7  -2   3    9195    1904   1
  -6  -2   3    7298     539   1
   5   2   7   20257     720  -3
  -5  -2   3   20257     720   1
   4   2   6   10602     542  -3
  -4  -2   3   10602     542   1
  -3  -2   3    4029     437   1
   2   2   5    -271     271  -3
  -2  -2   3    -271     271   1
   1   2   4  125329    6760  -3
  -1  -2   3  125329    6760   1
   0   2  -3 1054999   54558  -2
   0  -2   3 1054999   54558   1
   1  -2   3    2131     502   1
  -2   2   2  122434    5952  -3
   2  -2   3  122434    5952   1
  -3   2   1   11691    1397  -3
   3  -2   3   11691    1397   1
   4  -2   3    7302     568   1
  -5   2   0    1635     479  -3
   5  -2   3    1635     479   1
  -6   2  -1   58063    2823  -3
   6  -2   3   58063    2823   1
   7   3   2    7880     868  -2
   7  -2   3    7880     868   1
   8   3   3   23397    1381  -2
  -8   2  -2   23397    1381  -3
   8  -2   3   23397    1381   1
  -8   0  -9    -444    5269  -2
   8   1   9    -444    5269  -3
  -8  -1   3    -444    5269   1
  -7   0  -8    2547    1703  -2
   7   1   8    2547    1703  -3
  -7  -1   3    2547    1703   1
  -6  -1   3     744     400   1
  -5  -1   3     469     328   1
   4   1   6   10024     664  -3
  -4  -1   3   10024     664   1
  -3  -1   3  116868    4338   1
  -2  -1   3   97171    3134   1
   1   1   4   30416    1165  -3
  -1  -1   3   30416    1165   1
   0   1  -3  605220   26539  -2
   0  -1   3  605220   26539   1
   1  -1   3  102976    3924   1
  -2   1   2  250721    9072  -3
   2  -1   3  250721    9072   1
  -3   1   1   14231     681  -3
   3  -1   3   14231     681   1
  -4   1   0   21553    4894  -3
   4  -1   3   21553    4894   1
  -5   1   0    1094     300  -3
   5  -1   3    1094     300   1
   6   2   1  201759   16210  -2
  -6   1  -1  201759   16210  -3
   6  -1   3  201759   16210   1
   7   2   2    3138     792  -2
  -7   1  -2    3138     792  -3
   7  -1   3    3138     792   1
   8   2   3   51390   26302  -2
   8  -1   3   51390   26302   1
  -8  -1  -9    1553    4936  -2
  -8   0   3    1553    4936   1
  -6  -1  -7    2504     641  -2
   6   0   7    2504     641  -3
  -6   0   3    2504     641   1
  -5   0   3   15048     834   1
   4   0   6     464     269  -3
  -4   0   3     464     269   1
   3   0   5    6366     416  -3
  -3   0   3    6366     416   1
  -2   0   3   54709    2006   1
  -1   0   3   12188     792   1
   0   0  -3   25173    1187  -2
   0   0   3   25173    1187  -3
   0   0   3   25173    1187   1
   1   0   3  155872    7998   1
   2   0   3 1693379   85720   1
  -3   0   1   22266     964  -3
   3   0   3   22266     964   1
  -4   0   0   60911    5755  -3
   4   0   3   60911    5755   1
   5   0   3   11533    1193   1
   6   1   1  345674   19876  -2
  -6   0  -1  345674   19876  -3
   6   0   3  345674   19876   1
   7   1   2    6038    1035  -2
  -7   0  -2    6038    1035  -3
   7   0   3    6038    1035   1
   8   1   3   20359    6116  -2
  -8   0  -3   20359    6116  -3
   8   0   3   20359    6116   1
  -8  -2  -9    1978     391  -2
  -8   1   3    1978     391   1
  -7  -2  -8    1490     456  -2
   7  -1   8    1490     456  -3
  -7   1   3    1490     456   1
  -6  -2  -7   12553    1193  -2
   6  -1   7   12553    1193  -3
  -6   1   3   12553    1193   1
  -5   1   3    2402     397   1
  -4   1   3    5987     328   1
   3  -1   5   14341    1551  -3
  -3   1   3   14341    1551   1
  -2   1   3   78360    4072   1
  -1  -1  -4  183699    6988  -2
  -1   1   3  183699    6988   1
   0  -1  -3  428161   18770  -2
   0   1   3  428161   18770   1
   1  -1  -2  151553    5491  -2
  -1  -1   2  151553    5491  -3
   1   1   3  151553    5491   1
   2   1   3   19423    2585   1
  -3  -1   1   40106    1323  -3
   3   1   3   40106    1323   1
  -4  -1   0    7361     812  -3
   4   1   3    7361     812   1
  -5  -1  -1   10472     977  -3
   5   1   3   10472     977   1
   6   0   1   19353    2376  -2
   6   1   3   19353    2376   1
   7   0   2   13986    3590  -2
  -7  -1  -2   13986    3590  -3
   7   1   3   13986    3590   1
   8   0   3    9537    3657  -2
  -8  -1  -3    9537    3657  -3
   8   1   3    9537    3657   1
  -8  -3  -9    1910     447  -2
   8  -2   8    1910     447  -3
  -8   2   3    1910     447   1
  -7  -3  -8     465     429  -2
  -7   2   3     465     429   1
  -6  -3  -7    3354     441  -2
   6  -2   7    3354     441  -3
  -6   2   3    3354     441   1
   5  -2   6     854     336  -3
  -5   2   3     854     336   1
  -4   2   3   13771     866   1
  -3   2   3   44913    1478   1
   2  -2   4   52318    1974  -3
  -2   2   3   52318    1974   1
  -1  -2  -4   79425    3036  -2
  -1   2   3   79425    3036   1
   0  -2  -3  999629   50642  -2
   0   2   3  999629   50642   1
  -1  -2   2   17677     732  -3
   1   2   3   17677     732   1
  -2  -2   1   13294     517  -3
   2   2   3   13294     517   1
   3   2   3   26362    1831   1
  -4  -2   0    1630     577  -3
   4   2   3    1630     577   1
  -5  -2  -1    3461     755  -3
   5   2   3    3461     755   1
   6  -1   1   14714    1735  -2
  -6  -2  -2   14714    1735  -3
   6   2   3   14714    1735   1
   7  -1   2    7006    1003  -2
  -7  -2  -2    7006    1003  -3
   7   2   3    7006    1003   1
   8  -1   3   49617    9693  -2
  -8  -2  -3   49617    9693  -3
   8   2   3   49617    9693   1
  -7  -4  -8     887    4326  -2
   7  -3   7     887    4326  -3
  -7   3   3     887    4326   1
  -6  -4  -7    1645     595  -2
  -6   3   3    1645     595   1
   5  -3   6   15308    1220  -3
  -5   3   3   15308    1220   1
   4  -3   5    9215     679  -3
  -4   3   3    9215     679   1
  -3   3   3   45940    2044   1
   2  -3   4   26035    1244  -3
  -2   3   3   26035    1244   1
   1  -3   3   40315    1555  -3
  -1   3   3   40315    1555   1
   0  -3  -3   56630    2048  -2
   0   3   3   56630    2048   1
   1   3   3  343395   12726   1
  -2  -3   1   31267    1323  -3
   2   3   3   31267    1323   1
  -3  -3   0    2560     242  -3
   3   3   3    2560     242   1
   4   3   3    1159     242   1
  -5  -3  -1    7276     914  -3
   5   3   3    7276     914   1
   6  -2   1    4189    1046  -2
  -6  -3  -2    4189    1046  -3
   6   3   3    4189    1046   1
   7  -2   2    4382     925  -2
   7   3   3    4382     925   1
   8  -2   3   14807    4936  -2
  -8  -3  -3   14807    4936  -3
   8   3   3   14807    4936   1
  -7  -5  -8    1386     536  -2
   7  -4   7    1386     536  -3
  -7   4   3    1386     536   1
  -6  -5  -7    2840     409  -2
  -6   4   3    2840     409   1
   5  -4   6    8671     471  -3
  -5   4   3    8671     471   1
   4  -4   5    6307    1039  -3
  -4   4   3    6307    1039   1
   3  -4   4    5100     631  -3
  -3   4   3    5100     631   1
  -2   4   3      17     289   1
   1  -4   3  160543   79232  -3
  -1   4   3  160543   79232   1
   0  -4  -3  153138    7129  -2
   0  -4   2  153138    7129  -3
   0   4   3  153138    7129   1
   1   4   3   11319     631   1
  -2  -4   1  236520    8467  -3
   2   4   3  236520    8467   1
  -3  -4   0    1177     282  -3
   3   4   3    1177     282   1
  -4  -4  -1    2191    1310  -3
   4   4   3    2191    1310   1
  -5  -4  -1    6814     450  -3
   5   4   3    6814     450   1
  -6  -4  -2   27421    1887  -3
   6   4   3   27421    1887   1
   7  -3   2    3596    1166  -2
  -7  -4  -3    3596    1166  -3
   7   4   3    3596    1166   1
   8   4   3   11418   10593   1
  -7  -6  -8   11529     842  -2
   7  -5   7   11529     842  -3
  -7   5   3   11529     842   1
  -6  -6  -7    3550     539  -2
   6  -5   6    3550     539  -3
  -6   5   3    3550     539   1
  -5   5   3    9308     792   1
   4  -5   5    1374     610  -3
  -4   5   3    1374     610   1
   3  -5   4   22376     919  -3
  -3   5   3   22376     919   1
   2  -5   3    3430     432  -3
  -2   5   3    3430     432   1
   1  -5   3   80681    4429  -3
  -1   5   3   80681    4429   1
   0  -5  -3   21820    1108  -2
   0  -5   2   21820    1108  -3
   0   5   3   21820    1108   1
  -1  -5   1  129294    8068  -3
   1   5   3  129294    8068   1
   2   5   3    7997     411   1
  -3  -5   0   57186    2028  -3
   3   5   3   57186    2028   1
  -4  -5  -1   18768     876  -3
   4   5   3   18768     876   1
   5   5   3   11369    1323   1
  -6  -5  -2    1381    2304  -3
   6   5   3    1381    2304   1
   7  -4   2    6520    1865  -2
  -7  -5  -3    6520    1865  -3
   7   5   3    6520    1865   1
  -8  -5  -4    3612    4085  -3
   8   5   3    3612    4085   1
   6  -6   6     499    3161  -3
  -6   6   3     499    3161   1
   5  -6   5      10     439  -3
  -5   6   3      10     439   1
  -4   6   3   11480    1165   1
   3  -6   4    2895     394  -3
  -3   6   3    2895     394   1
   2  -6   3    8173     538  -3
  -2   6   3    8173     538   1
  -1   6   3     746     720   1
   0  -6  -3   17493    1748  -2
   0  -6   2   17493    1748  -3
   0   6   3   17493    1748   1
  -1  -6   1   16183     942  -3
   1   6   3   16183     942   1
  -2  -6   0    5759     537  -3
   2   6   3    5759     537   1
  -3  -6   0    1268     304  -3
   3   6   3    1268     304   1
  -4  -6  -1   10512    3658  -3
   4   6   3   10512    3658   1
  -5  -6  -2    6705     488  -3
   5   6   3    6705     488   1
   6   6   3    1608     744   1
   7  -5   2    2662    5102  -2
  -7  -6  -3    2662    5102  -3
   7   6   3    2662    5102   1
   6  -7   6    1392     599  -3
  -6   7   3    1392     599   1
   5  -7   5    6255     591  -3
  -5   7   3    6255     591   1
   4  -7   4    2773     943  -3
  -4   7   3    2773     943   1
   3  -7   4    3076     433  -3
  -3   7   3    3076     433   1
   2  -7   3    8652     943  -3
  -2   7   3    8652     943   1
   1  -7   2   74802    3427  -3
  -1   7   3   74802    3427   1
   0  -7  -3    1305    1172  -2
   0   7   3    1305    1172   1
  -1  -7   1   13765     837  -3
   1   7   3   13765     837   1
  -2  -7   0    9182    1169  -3
   2   7   3    9182    1169   1
   3   7   3    5756    1190   1
  -4  -7  -1   16165     683  -3
   4   7   3   16165     683   1
  -5  -7  -2   13585     731  -3
   5   7   3   13585     731   1
  -6  -7  -3    3875     472  -3
   6   7   3    3875     472   1
   7  -6   2    5140    5860  -2
  -7  -7  -3    5140    5860  -3
   7   7   3    5140    5860   1
   5  -8   5    6620     742  -3
  -5   8   3    6620     742   1
   4  -8   4    6241     607  -3
  -4   8   3    6241     607   1
  -3   8   3    -327     440   1
   2  -8   3    2274     685  -3
  -2   8   3    2274     685   1
   0  -8  -3   25202    1350  -2
   0  -8   1   25202    1350  -3
   0   8   3   25202    1350   1
  -1  -8   1    5584     563  -3
   1   8   3    5584     563   1
  -2  -8   0    7792     553  -3
   2   8   3    7792     553   1
  -3  -8  -1    9523    1643  -3
   3   8   3    9523    1643   1
   4   8   3    1719     432   1
  -5  -8  -2    1139     515  -3
   5   8   3    1139     515   1
  -6  -8  -3    2874     533  -3
   6   8   3    2874     533   1
   4  -9   4     721     832  -3
  -4   9   3     721     832   1
   3  -9   3    1403     607  -3
  -3   9   3    1403     607   1
  -2   9   3   17664     947   1
   1  -9   2   13290     779  -3
  -1   9   3   13290     779   1
   0  -9  -3   17126     757  -2
   0  -9   1   17126     757  -3
   0   9   3   17126     757   1
   1   9   3   23411    4101   1
  -2  -9   0    5116     442  -3
   2   9   3    5116     442   1
  -3  -9  -1     941     436  -3
   3   9   3     941     436   1
  -4  -9  -2    2430     669  -3
   4   9   3    2430     669   1
  -5  -9  -2    2996    1397  -3
   5   9   3    2996    1397   1
   0 -10  -3    3741    1667  -2
   0 -10   1    3741    1667  -3
   0  10   3    3741    1667   1
  -1 -10   0    3866     808  -3
   1  10   3    3866     808   1
   2  10   3     623     616   1
  -3 -10  -1    3757    1321  -3
   3  10   3    3757    1321   1
  -4 -10  -2    -144     957  -3
   4  10   3    -144     957   1
   0 -11  -3    2851    2590  -2
   0 -11   1    2851    2590  -3
   0  11   3    2851    2590   1
  -1 -11   0     637     726  -3
   1  11   3     637     726   1
  -2 -11  -1    2438     905  -3
   2  11   3    2438     905   1
  -3 -11  -1    6898   10177  -3
   3  11   3    6898   10177   1
   2  11   8    -166     685  -3
  -2 -11   4    -166     685   1
   0  11  -4   19123    1274  -2
   0  11   6   19123    1274  -3
   0 -11   4   19123    1274   1
   1 -11   4    -322     710   1
   4  10   9     -84     791  -3
  -4 -10   4     -84     791   1
   3  10   8    -173     689  -3
  -3 -10   4    -173     689   1
  -2 -10   4    -136     705   1
   1  10   7    3108     810  -3
  -1 -10   4    3108     810   1
   0  10  -4    1172     576  -2
   0  10   6    1172     576  -3
   0 -10   4    1172     576   1
  -1  10   5   14644    1059  -3
   1 -10   4   14644    1059   1
  -2  10   5      -6     703  -3
   2 -10   4      -6     703   1
  -3  10   4     749     588  -3
   3 -10   4     749     588   1
  -5  -9   4    5588     766   1
  -4  -9   4    3818     753   1
   3   9   8    1546     647  -3
  -3  -9   4    1546     647   1
   2   9   7     676     502  -3
  -2  -9   4     676     502   1
  -1  -9   4    -625     625   1
   0   9  -4    -403     403  -2
   0   9   6    -403     403  -3
   0  -9   4    -403     403   1
  -1   9   5     -36     461  -3
   1  -9   4     -36     461   1
   2  -9   4    3078     909   1
  -3   9   4   13923    1941  -3
   3  -9   4   13923    1941   1
  -4   9   3   24790    2163  -3
   4  -9   4   24790    2163   1
   6   8  10     265     607  -3
  -6  -8   4     265     607   1
   5   8   9    -110     588  -3
  -5  -8   4    -110     588   1
  -4  -8   4    -302     460   1
   3   8   8    2589     584  -3
  -3  -8   4    2589     584   1
   2   8   7   16211    1159  -3
  -2  -8   4   16211    1159   1
  -1  -8   4    2981     856   1
   0   8  -4  137654    5247  -2
   0  -8   4  137654    5247   1
  -1   8   5    9171    1041  -3
   1  -8   4    9171    1041   1
  -2   8   4    -466     528  -3
   2  -8   4    -466     528   1
   3  -8   4     978     396   1
  -4   8   3    2279     639  -3
   4  -8   4    2279     639   1
  -6  -7   4     -92     534   1
   5   7   9    1174     438  -3
  -5  -7   4    1174     438   1
   4   7   8    -372     372  -3
  -4  -7   4    -372     372   1
  -3  -7   4   13289     664   1
   2   7   7   63468    2689  -3
  -2  -7   4   63468    2689   1
   1   7   6   20961    7580  -3
  -1  -7   4   20961    7580   1
   0   7  -4   25157    1677  -2
   0  -7   4   25157    1677   1
  -1   7   5   51287    3299  -3
   1  -7   4   51287    3299   1
  -2   7   4     413     751  -3
   2  -7   4     413     751   1
  -4   7   3     555     721  -3
   4  -7   4     555     721   1
  -5   7   2    -457     457  -3
   5  -7   4    -457     457   1
  -6   7   1    3690     480  -3
   6  -7   4    3690     480   1
  -7   5  -9    2998     510  -2
   7   6  10    2998     510  -3
  -7  -6   4    2998     510   1
  -6  -6   4    9705    3272   1
   4   6   8    -336     336  -3
  -4  -6   4    -336     336   1
  -3  -6   4      98     399   1
  -2  -6   4   13561     689   1
   1   6   6   57937    2697  -3
  -1  -6   4   57937    2697   1
   0   6  -4   64968    2136  -2
   0   6   5   64968    2136  -3
   0  -6   4   64968    2136   1
   1  -6   4   45254    1906   1
  -2   6   4   35239    1290  -3
   2  -6   4   35239    1290   1
  -3   6   3    4723     416  -3
   3  -6   4    4723     416   1
   4  -6   4       0     832   1
  -5   6   2    4386    1021  -3
   5  -6   4    4386    1021   1
  -6   6   1    6989     639  -3
   6  -6   4    6989     639   1
   7   7   1    -499    3605  -2
  -7   6   0    -499    3605  -3
   7  -6   4    -499    3605   1
  -7   4  -9    2208     407  -2
   7   5  10    2208     407  -3
  -7  -5   4    2208     407   1
   6   5   9    -318     318  -3
  -6  -5   4    -318     318   1
  -5  -5   4     461     312   1
   4   5   8    4830     851  -3
  -4  -5   4    4830     851   1
   3   5   7    5855     401  -3
  -3  -5   4    5855     401   1
  -2  -5   4    4328     391   1
  -1  -5   4    3297     321   1
   0   5  -4   18068     654  -2
   0   5   5   18068     654  -3
   0  -5   4   18068     654   1
   1  -5   4    3830     375   1
   2  -5   4  131169   12217   1
  -3   5   3   35986    1378  -3
   3  -5   4   35986    1378   1
  -4   5   2    6754     375  -3
   4  -5   4    6754     375   1
  -6   5   1    1712     460  -3
   6  -5   4    1712     460   1
   7   6   1     888    1581  -2
  -7   5   0     888    1581  -3
   7  -5   4     888    1581   1
  -7   3  -9    2274    3383  -2
   7   4  10    2274    3383  -3
  -7  -4   4    2274    3383   1
  -5  -4   4    1053     299   1
  -4  -4   4    2745     406   1
   3   4   7   58026    1881  -3
  -3  -4   4   58026    1881   1
  -2  -4   4   57279    1920   1
  -1  -4   4    1263     317   1
   0   4  -4   49457    2587  -2
   0   4   5   49457    2587  -3
   0  -4   4   49457    2587   1
  -1   4   4    3268     511  -3
   1  -4   4    3268     511   1
   2  -4   4    6532    1600   1
  -3   4   3   31363    1214  -3
   3  -4   4   31363    1214   1
  -4   4   2   11509     477  -3
   4  -4   4   11509     477   1
  -5   4   1   35745    2342  -3
   5  -4   4   35745    2342   1
  -6   4   1   19250    2365  -3
   6  -4   4   19250    2365   1
   7   5   1    1234     609  -2
  -7   4   0    1234     609  -3
   7  -4   4    1234     609   1
  -7   2  -9   -2052    3106  -2
  -7  -3   4   -2052    3106   1
   6   3   9    1510     378  -3
  -6  -3   4    1510     378   1
   5   3   8   12946    1228  -3
  -5  -3   4   12946    1228   1
  -4  -3   4    8141     363   1
  -3  -3   4    -271     445   1
   2   3   6   94442    3529  -3
  -2  -3   4   94442    3529   1
  -1  -3   4    3597     700   1
  -1   3   4    3116     371  -3
   1  -3   4    3116     371   1
  -2   3   3    3376     347  -3
   2  -3   4    3376     347   1
   3  -3   4   11280     518   1
  -4   3   2     935     416  -3
   4  -3   4     935     416   1
  -5   3   1   13241    1370  -3
   5  -3   4   13241    1370   1
  -6   3   0    9615    1090  -3
   6  -3   4    9615    1090   1
   7   4   1    6013     946  -2
  -7   3   0    6013     946  -3
   7  -3   4    6013     946   1
  -8   3  -1    1159     376  -3
   8  -3   4    1159     376   1
  -7   1  -9    5379    3328  -2
  -7  -2   4    5379    3328   1
  -6  -2   4    7923     840   1
   5   2   8    2913     390  -3
  -5  -2   4    2913     390   1
  -4  -2   4   10738     421   1
  -3  -2   4   14833     544   1
  -2  -2   4   12194     469   1
   1   2   5   70812    2599  -3
  -1  -2   4   70812    2599   1
   0   2  -4  912465   33976  -2
   0  -2   4  912465   33976   1
   1  -2   4   29876    1171   1
  -2   2   3    4112     671  -3
   2  -2   4    4112     671   1
  -3   2   2    9266    1605  -3
   3  -2   4    9266    1605   1
   4  -2   4    8539     757   1
  -6   2   0    9568    1814  -3
   6  -2   4    9568    1814   1
   7   3   1    7861    1112  -2
   7  -2   4    7861    1112   1
  -8   2  -1    8247     673  -3
   8  -2   4    8247     673   1
   8   1  10    2052    4769  -3
  -8  -1   4    2052    4769   1
  -7   0  -9   25012    6211  -2
   7   1   9   25012    6211  -3
  -7  -1   4   25012    6211   1
  -6  -1   4    4880     450   1
  -5  -1   4    6713     375   1
   4   1   7   32989    1112  -3
  -4  -1   4   32989    1112   1
  -3  -1   4    4702    1101   1
  -2  -1   4   19936    1043   1
   1   1   5  471996   26524  -3
  -1  -1   4  471996   26524   1
   0   1  -4  586126   25706  -2
   0  -1   4  586126   25706   1
   1  -1   4    7322     472   1
   2  -1   4   35708    1956   1
  -3   1   2    2710    1688  -3
   3  -1   4    2710    1688   1
  -4   1   1  168181    6846  -3
   4  -1   4  168181    6846   1
  -5   1   1    6600     514  -3
   5  -1   4    6600     514   1
   6   2   0   43698    9932  -2
  -6   1   0   43698    9932  -3
   6  -1   4   43698    9932   1
   7   2   1    5959     439  -2
  -7   1  -1    5959     439  -3
   7  -1   4    5959     439   1
   8   2   2   75708   31821  -2
   8  -1   4   75708   31821   1
  -8  -1 -10    3605    4659  -2
  -8   0   4    3605    4659   1
  -7  -1  -9   11342     602  -2
   7   0   9   11342     602  -3
  -7   0   4   11342     602   1
   6   0   8   44360    1684  -3
  -6   0   4   44360    1684   1
  -5   0   4    7045     443   1
   4   0   7    9744     453  -3
  -4   0   4    9744     453   1
   3   0   6   10498     907  -3
  -3   0   4   10498     907   1
  -2   0   4    1998     336   1
  -1   0   4   80514    3011   1
   0   0  -4  148759    5655  -2
   0   0   4  148759    5655  -3
   0   0   4  148759    5655   1
   1   0   4   77671    3032   1
   2   0   4   28521    1549   1
  -3   0   2   27076    1026  -3
   3   0   4   27076    1026   1
  -4   0   1  262985    8720  -3
   4   0   4  262985    8720   1
   5   0   4   10612    1368   1
   6   1   0   80837   10996  -2
  -6   0   0   80837   10996  -3
   6   0   4   80837   10996   1
   7   1   1    2286     848  -2
  -7   0  -1    2286     848  -3
   7   0   4    2286     848   1
   8   1   2   57122    7247  -2
  -8   0  -2   57122    7247  -3
   8   0   4   57122    7247   1
  -8  -2 -10     257     409  -2
  -8   1   4     257     409   1
  -7  -2  -9    6899     525  -2
   7  -1   9    6899     525  -3
  -7   1   4    6899     525   1
  -6  -2  -8   23062     996  -2
   6  -1   8   23062     996  -3
  -6   1   4   23062     996   1
  -5   1   4   92147    3022   1
  -4   1   4     624     573   1
   3  -1   6  344790   18267  -3
  -3   1   4  344790   18267   1
  -2   1   4   20718     802   1
  -1   1   4   37984    2078   1
   0  -1  -4  217886    9558  -2
   0   1   4  217886    9558   1
   1  -1  -3   47465   16273  -2
  -1  -1   3   47465   16273  -3
   1   1   4   47465   16273   1
   2   1   4    2499     319   1
   3   1   4  294697   11947   1
  -4  -1   1   28030    1487  -3
   4   1   4   28030    1487   1
  -5  -1   0     789     626  -3
   5   1   4     789     626   1
   6   0   0   11215    1157  -2
   6   1   4   11215    1157   1
   7   0   1   12622    3356  -2
  -7  -1  -1   12622    3356  -3
   7   1   4   12622    3356   1
   8   0   2    2409    1162  -2
  -8  -1  -2    2409    1162  -3
   8   1   4    2409    1162   1
  -8  -3 -10     794     503  -2
   8  -2   9     794     503  -3
  -8   2   4     794     503   1
  -7  -3  -9    3053     602  -2
  -7   2   4    3053     602   1
  -6  -3  -8   15491     630  -2
   6  -2   8   15491     630  -3
  -6   2   4   15491     630   1
   5  -2   7    9807     620  -3
  -5   2   4    9807     620   1
  -4   2   4    6600     704   1
  -3   2   4   18026     967   1
   2  -2   5   11239     697  -3
  -2   2   4   11239     697   1
  -1  -2  -5   28600    1129  -2
  -1   2   4   28600    1129   1
   0  -2  -4  198707    7333  -2
   0   2   4  198707    7333   1
   1  -2  -3   81538    3939  -2
  -1  -2   3   81538    3939  -3
   1   2   4   81538    3939   1
  -2  -2   2   49638    1817  -3
   2   2   4   49638    1817   1
   3   2   4   23668    1291   1
  -4  -2   1    8311    2019  -3
   4   2   4    8311    2019   1
  -5  -2   0   11915    1075  -3
   5   2   4   11915    1075   1
   6  -1   0    5986     951  -2
  -6  -2  -1    5986     951  -3
   6   2   4    5986     951   1
   7  -1   1   19226    1545  -2
  -7  -2  -1   19226    1545  -3
   7   2   4   19226    1545   1
   8  -1   2   14267    2941  -2
  -8  -2  -2   14267    2941  -3
   8   2   4   14267    2941   1
  -7  -4  -9    6324     665  -2
   7  -3   8    6324     665  -3
  -7   3   4    6324     665   1
  -6  -4  -8    5706     598  -2
  -6   3   4    5706     598   1
   5  -3   7   17702    1179  -3
  -5   3   4   17702    1179   1
   4  -3   6   47304    1816  -3
  -4   3   4   47304    1816   1
  -3   3   4   53632    2244   1
  -2   3   4   17062     882   1
  -1  -3  -5  114682    4375  -2
   1  -3   4  114682    4375  -3
  -1   3   4  114682    4375   1
   0  -3  -4   15790     670  -2
   0   3   4   15790     670   1
   1   3   4  108959    5440   1
  -2  -3   2     462     277  -3
   2   3   4     462     277   1
  -3  -3   1     168     275  -3
   3   3   4     168     275   1
   4   3   4   13744     753   1
  -5  -3   0    1301     888  -3
   5   3   4    1301     888   1
   6  -2   0    2212     763  -2
  -6  -3  -1    2212     763  -3
   6   3   4    2212     763   1
   7  -2   1    3153     815  -2
   7   3   4    3153     815   1
   8  -2   2    7210    4714  -2
  -8  -3  -2    7210    4714  -3
   8   3   4    7210    4714   1
  -7  -5  -9    4119     588  -2
   7  -4   8    4119     588  -3
  -7   4   4    4119     588   1
  -6  -5  -8    2452     523  -2
  -6   4   4    2452     523   1
  -5   4   4    6838     425   1
   4  -4   6    4046     767  -3
  -4   4   4    4046     767   1
  -3   4   4    6482     680   1
  -2   4   4   10575     913   1
   1  -4   4   33218    6788  -3
  -1   4   4   33218    6788   1
   0  -4  -4   25754    1006  -2
   0  -4   3   25754    1006  -3
   0   4   4   25754    1006   1
   1   4   4  407310   15095   1
  -2  -4   2    3485     388  -3
   2   4   4    3485     388   1
  -3  -4   1   99133    3222  -3
   3   4   4   99133    3222   1
  -4  -4   0   35345    1824  -3
   4   4   4   35345    1824   1
  -5  -4   0    -235     235  -3
   5   4   4    -235     235   1
   6  -3   0   13746    1852  -2
  -6  -4  -1   13746    1852  -3
   6   4   4   13746    1852   1
   7  -3   1    2917     876  -2
  -7  -4  -2    2917     876  -3
   7   4   4    2917     876   1
   8   4   4   10753    2935   1
  -7  -6  -9     911     577  -2
   7  -5   8     911     577  -3
  -7   5   4     911     577   1
  -6  -6  -8    1137     475  -2
   6  -5   7    1137     475  -3
  -6   5   4    1137     475   1
  -5   5   4    1991     408   1
   4  -5   6    -345     725  -3
  -4   5   4    -345     725   1
   3  -5   5    6410     975  -3
  -3   5   4    6410     975   1
  -2   5   4   22673    1123   1
  -1   5   4   14157    1321   1
   0  -5  -4   50568    1938  -2
   0  -5   3   50568    1938  -3
   0   5   4   50568    1938   1
  -1  -5   2   61870    3019  -3
   1   5   4   61870    3019   1
   2   5   4    2919     299   1
  -3  -5   1   55492    1935  -3
   3   5   4   55492    1935   1
  -4  -5   0   23057    1164  -3
   4   5   4   23057    1164   1
   5   5   4   33077    2382   1
  -6  -5  -1     382    2148  -3
   6   5   4     382    2148   1
   7  -4   1    7201    1221  -2
  -7  -5  -2    7201    1221  -3
   7   5   4    7201    1221   1
  -8  -5  -3    3216    4008  -3
   8   5   4    3216    4008   1
  -6  -7  -8      -8     533  -2
   6  -6   7      -8     533  -3
  -6   6   4      -8     533   1
   5  -6   6    1324     459  -3
  -5   6   4    1324     459   1
  -4   6   4   34660    1973   1
   3  -6   5    2367     392  -3
  -3   6   4    2367     392   1
   2  -6   4    4556     372  -3
  -2   6   4    4556     372   1
  -1   6   4    4447     505   1
   0  -6  -4     409     294  -2
   0  -6   3     409     294  -3
   0   6   4     409     294   1
  -1  -6   2    5929     819  -3
   1   6   4    5929     819   1
  -2  -6   1   16246     892  -3
   2   6   4   16246     892   1
  -3  -6   1     584     274  -3
   3   6   4     584     274   1
  -4  -6   0   48386    2043  -3
   4   6   4   48386    2043   1
  -5  -6  -1   10703    2401  -3
   5   6   4   10703    2401   1
   6   6   4    2610     879   1
   7  -5   1    5213    4603  -2
  -7  -6  -2    5213    4603  -3
   7   6   4    5213    4603   1
   6  -7   7     226     584  -3
  -6   7   4     226     584   1
   5  -7   6    9178     615  -3
  -5   7   4    9178     615   1
   4  -7   5    3041     998  -3
  -4   7   4    3041     998   1
   3  -7   5   14556    1135  -3
  -3   7   4   14556    1135   1
   2  -7   4     -51     671  -3
  -2   7   4     -51     671   1
   1  -7   3   87434    4764  -3
  -1   7   4   87434    4764   1
   0  -7  -4    6235     914  -2
   0   7   4    6235     914   1
  -1  -7   2   39610    1969  -3
   1   7   4   39610    1969   1
  -2  -7   1    -255     637  -3
   2   7   4    -255     637   1
   3   7   4   19102    1733   1
  -4  -7   0    9315     621  -3
   4   7   4    9315     621   1
  -5  -7  -1    4539     408  -3
   5   7   4    4539     408   1
  -6  -7  -2    2402     431  -3
   6   7   4    2402     431   1
   7  -6   1    6249    4292  -2
  -7  -7  -2    6249    4292  -3
   7   7   4    6249    4292   1
   5  -8   6    8966     821  -3
  -5   8   4    8966     821   1
   4  -8   5     468     607  -3
  -4   8   4     468     607   1
  -3   8   4    3359     776   1
   2  -8   4   16936     826  -3
  -2   8   4   16936     826   1
   1  -8   3   73556    8973  -3
  -1   8   4   73556    8973   1
   0  -8  -4    3694    1093  -2
   0  -8   2    3694    1093  -3
   0   8   4    3694    1093   1
  -1  -8   2     563     538  -3
   1   8   4     563     538   1
  -2  -8   1    1802     402  -3
   2   8   4    1802     402   1
  -3  -8   0   23260     871  -3
   3   8   4   23260     871   1
   4   8   4    2008     369   1
  -5  -8  -1    3751     989  -3
   5   8   4    3751     989   1
  -6  -8  -2    1848     522  -3
   6   8   4    1848     522   1
   3  -9   4    4446     998  -3
  -3   9   4    4446     998   1
  -2   9   4      -6     792   1
   1  -9   3    2237     656  -3
  -1   9   4    2237     656   1
   0  -9  -4   39863    1530  -2
   0  -9   2   39863    1530  -3
   0   9   4   39863    1530   1
   1   9   4    4413    1367   1
  -2  -9   1    3126     924  -3
   2   9   4    3126     924   1
  -3  -9   0    1670     559  -3
   3   9   4    1670     559   1
  -4  -9  -1    2805     901  -3
   4   9   4    2805     901   1
  -5  -9  -1    1793     672  -3
   5   9   4    1793     672   1
   3 -10   4   -1054    1054  -3
  -3  10   4   -1054    1054   1
   2 -10   3    -277     998  -3
  -2  10   4    -277     998   1
   1 -10   3    -749     749  -3
  -1  10   4    -749     749   1
   0 -10  -4     941     859  -2
   0 -10   2     941     859  -3
   0  10   4     941     859   1
  -1 -10   1     425     667  -3
   1  10   4     425     667   1
   2  10   4     619     633   1
  -3 -10   0    1546    1031  -3
   3  10   4    1546    1031   1
  -4 -10  -1    -304     622  -3
   4  10   4    -304     622   1
   0 -11  -4    4603    4548  -2
   0 -11   2    4603    4548  -3
   0  11   4    4603    4548   1
  -1 -11   1     914    3304  -3
   1  11   4     914    3304   1
  -2 -11   0    1814    1153  -3
   2  11   4    1814    1153   1
  -3 -11   0    2938    6156  -3
   3  11   4    2938    6156   1
   1  11   8    1770     804  -3
  -1 -11   5    1770     804   1
   3  10   9    -322     676  -3
  -3 -10   5    -322     676   1
   1  10   8    -235     718  -3
  -1 -10   5    -235     718   1
   0  10  -5    5947     588  -2
   0  10   7    5947     588  -3
   0 -10   5    5947     588   1
   1 -10   5    -397     560   1
  -2  10   6    -499     742  -3
   2 -10   5    -499     742   1
  -5  -9   5    1662    3320   1
  -4  -9   5     894     725   1
   3   9   9    -164     476  -3
  -3  -9   5    -164     476   1
   2   9   8    -140     596  -3
  -2  -9   5    -140     596   1
  -1  -9   5    -624     624   1
   0   9  -5     109     437  -2
   0   9   7     109     437  -3
   0  -9   5     109     437   1
  -1   9   6     706     504  -3
   1  -9   5     706     504   1
  -3   9   5    1687     497  -3
   3  -9   5    1687     497   1
   5   8  10    3827    3106  -3
  -5  -8   5    3827    3106   1
  -4  -8   5    7962    1040   1
   3   8   9    -416     416  -3
  -3  -8   5    -416     416   1
  -1  -8   5   16597     982   1
   0   8  -5   72947    5415  -2
   0  -8   5   72947    5415   1
  -1   8   6    8037     588  -3
   1  -8   5    8037     588   1
  -2   8   5   17607    1078  -3
   2  -8   5   17607    1078   1
   3  -8   5   12463     629   1
  -4   8   4    4011     687  -3
   4  -8   5    4011     687   1
  -6  -7   5     484    1219   1
   5   7  10    -411     411  -3
  -5  -7   5    -411     411   1
  -4  -7   5    -321     395   1
  -3  -7   5     -74     376   1
   2   7   8    8020     609  -3
  -2  -7   5    8020     609   1
   1   7   7    4380     386  -3
  -1  -7   5    4380     386   1
   0   7  -5    4503     525  -2
   0  -7   5    4503     525   1
  -1   7   6    4422    1069  -3
   1  -7   5    4422    1069   1
  -2   7   5    8683     455  -3
   2  -7   5    8683     455   1
  -3   7   4   16693     762  -3
   3  -7   5   16693     762   1
  -4   7   4    -721     721  -3
   4  -7   5    -721     721   1
  -5   7   3    5478     507  -3
   5  -7   5    5478     507   1
  -6   7   2    1109     887  -3
   6  -7   5    1109     887   1
  -6  -6   5    1696     591   1
   4   6   9   14009     766  -3
  -4  -6   5   14009     766   1
  -3  -6   5    7750     415   1
  -2  -6   5    2025     352   1
   1   6   7   34468    1373  -3
  -1  -6   5   34468    1373   1
   0   6  -5     -53     286  -2
   0  -6   5     -53     286   1
   1  -6   5   24027    1388   1
  -2   6   5    2161    1033  -3
   2  -6   5    2161    1033   1
  -3   6   4    5453    1526  -3
   3  -6   5    5453    1526   1
   4  -6   5     310     489   1
  -5   6   3    -425     425  -3
   5  -6   5    -425     425   1
  -6   6   2   23182    2052  -3
   6  -6   5   23182    2052   1
   7   7   0    2272    1424  -2
  -7   6   1    2272    1424  -3
   7  -6   5    2272    1424   1
  -7   4 -10     295    1508  -2
   7   5  11     295    1508  -3
  -7  -5   5     295    1508   1
  -5  -5   5    -740     740   1
   4   5   9    3158     325  -3
  -4  -5   5    3158     325   1
   3   5   8    -278     278  -3
  -3  -5   5    -278     278   1
  -2  -5   5    6928     374   1
  -1  -5   5    4775     349   1
   0   5  -5   14754     630  -2
   0   5   6   14754     630  -3
   0  -5   5   14754     630   1
   1  -5   5    1479    1560   1
   2  -5   5    2286    2433   1
  -3   5   4    1296     550  -3
   3  -5   5    1296     550   1
  -4   5   3   27272    1118  -3
   4  -5   5   27272    1118   1
   5  -5   5   14415    1119   1
  -6   5   2    2552    1138  -3
   6  -5   5    2552    1138   1
   7   6   0    2080    1013  -2
  -7   5   1    2080    1013  -3
   7  -5   5    2080    1013   1
  -7   3 -10    8208     832  -2
  -7  -4   5    8208     832   1
  -5  -4   5    1783     300   1
  -4  -4   5    8206     398   1
  -2  -4   5   11438    1668   1
  -1  -4   5   36770    1887   1
   0   4  -5    9095    2717  -2
   0  -4   5    9095    2717   1
  -1   4   5    4218    1537  -3
   1  -4   5    4218    1537   1
   2  -4   5    -368     368   1
   3  -4   5    5902     395   1
  -4   4   3    3707     478  -3
   4  -4   5    3707     478   1
  -5   4   2   25469    1165  -3
   5  -4   5   25469    1165   1
  -6   4   2    9213    1271  -3
   6  -4   5    9213    1271   1
   7   5   0    1278     466  -2
  -7   4   1    1278     466  -3
   7  -4   5    1278     466   1
  -7   2 -10    1396     544  -2
  -7  -3   5    1396     544   1
   6   3  10    -271     271  -3
  -6  -3   5    -271     271   1
   5   3   9    8227     781  -3
  -5  -3   5    8227     781   1
  -4  -3   5    7720     363   1
  -3  -3   5   95132    3105   1
   2   3   7    9800     544  -3
  -2  -3   5    9800     544   1
  -1  -3   5  155763    5709   1
   0   3  -5  470925   17535  -2
   0  -3   5  470925   17535   1
  -1   3   5   13168     586  -3
   1  -3   5   13168     586   1
   2  -3   5    2541     336   1
   3  -3   5    1008    1209   1
  -5   3   2   28516    1003  -3
   5  -3   5   28516    1003   1
  -6   3   1    6296     487  -3
   6  -3   5    6296     487   1
   7   4   0    1358     471  -2
  -7   3   1    1358     471  -3
   7  -3   5    1358     471   1
  -8   3   0     157     508  -3
   8  -3   5     157     508   1
   8   2  11     222    4270  -3
  -8  -2   5     222    4270   1
  -7   1 -10     511    1604  -2
  -7  -2   5     511    1604   1
  -6  -2   5    -223     267   1
   5   2   9     480     248  -3
  -5  -2   5     480     248   1
  -4  -2   5    6834     318   1
  -3  -2   5    8116     763   1
  -2  -2   5   89327    3416   1
   1   2   6  198762    7409  -3
  -1  -2   5  198762    7409   1
   0   2  -5 1778347   67507  -2
   0  -2   5 1778347   67507   1
   1  -2   5    1659     268   1
  -2   2   4    8893     429  -3
   2  -2   5    8893     429   1
   3  -2   5   12228    4763   1
   4  -2   5    1975     250   1
  -6   2   1   10609     980  -3
   6  -2   5   10609     980   1
   7   3   0    4907     447  -2
   7  -2   5    4907     447   1
  -8   2   0    1891     308  -3
   8  -2   5    1891     308   1
  -7   0 -10    4954     355  -2
   7   1  10    4954     355  -3
  -7  -1   5    4954     355   1
  -6  -1   5    3034     295   1
  -5  -1   5   22892    1076   1
   4   1   8   18927     895  -3
  -4  -1   5   18927     895   1
  -3  -1   5    8390     371   1
  -2  -1   5   14233     616   1
   1   1   6  109018    4066  -3
  -1  -1   5  109018    4066   1
   0   1  -5 1660745   72775  -2
   0  -1   5 1660745   72775   1
   1  -1   5  302009   11453   1
   2  -1   5    5452    1715   1
  -3   1   3   23950   13004  -3
   3  -1   5   23950   13004   1
   4  -1   5    6190     300   1
  -5   1   2   15275     676  -3
   5  -1   5   15275     676   1
  -6   1   1  163580    5555  -3
   6  -1   5  163580    5555   1
   7   2   0    2813     541  -2
  -7   1   0    2813     541  -3
   7  -1   5    2813     541   1
   8   2   1   53687    7176  -2
   8  -1   5   53687    7176   1
  -8  -1 -11     894     714  -2
  -8   0   5     894     714   1
  -7  -1 -10    2446     370  -2
   7   0  10    2446     370  -3
  -7   0   5    2446     370   1
   6   0   9    5320     488  -3
  -6   0   5    5320     488   1
  -5   0   5   72896    2369   1
  -4   0   5    1973     225   1
   3   0   7   11339    1988  -3
  -3   0   5   11339    1988   1
  -2   0   5    1551     233   1
  -1   0   5  188244    7150   1
   0   0  -5  163677    8811  -2
   0   0   5  163677    8811  -3
   0   0   5  163677    8811   1
   1   0   5  242261   10607   1
   2   0   5   12862     846   1
  -3   0   3   28106    1043  -3
   3   0   5   28106    1043   1
  -4   0   2    9851     512  -3
   4   0   5    9851     512   1
   5   0   5    6181     322   1
   6   1  -1   22759    1674  -2
  -6   0   1   22759    1674  -3
   6   0   5   22759    1674   1
   7   1   0     925     762  -2
  -7   0   0     925     762  -3
   7   0   5     925     762   1
   8   1   1   31450    4787  -2
  -8   0  -1   31450    4787  -3
   8   0   5   31450    4787   1
  -8  -2 -11    1490     438  -2
  -8   1   5    1490     438   1
  -7  -2 -10    1236     410  -2
  -7   1   5    1236     410   1
  -6  -2  -9    5922    1165  -2
   6  -1   9    5922    1165  -3
  -6   1   5    5922    1165   1
  -5   1   5   79820    2852   1
  -4   1   5    5194     305   1
   3  -1   7   22354    1162  -3
  -3   1   5   22354    1162   1
  -2   1   5    8958     416   1
  -1   1   5  213229    8540   1
   0  -1  -5  375078   20167  -2
   0   1   5  375078   20167   1
  -1  -1   4   86309   18806  -3
   1   1   5   86309   18806   1
   2   1   5   58148    2118   1
   3   1   5   64538    2324   1
  -4  -1   2    4525     488  -3
   4   1   5    4525     488   1
  -5  -1   1    7450     984  -3
   5   1   5    7450     984   1
   6   0  -1   11715    1393  -2
   6   1   5   11715    1393   1
   7   0   0   22485    4532  -2
  -7  -1   0   22485    4532  -3
   7   1   5   22485    4532   1
   8   0   1    4874    1694  -2
  -8  -1  -1    4874    1694  -3
   8   1   5    4874    1694   1
  -7  -3 -10    -166    4769  -2
  -7   2   5    -166    4769   1
  -6  -3  -9    2225     324  -2
   6  -2   9    2225     324  -3
  -6   2   5    2225     324   1
   5  -2   8    6351     558  -3
  -5   2   5    6351     558   1
  -4   2   5   16138     955   1
  -3   2   5  213761    8491   1
   2  -2   6  183748   10417  -3
  -2   2   5  183748   10417   1
  -1  -2  -6  264576   10041  -2
  -1   2   5  264576   10041   1
   0  -2  -5   17471     720  -2
   0   2   5   17471     720   1
   1  -2  -4   32189    1188  -2
  -1  -2   4   32189    1188  -3
   1   2   5   32189    1188   1
  -2  -2   3  147739    7265  -3
   2   2   5  147739    7265   1
   3   2   5     804     275   1
  -4  -2   2    2318     339  -3
   4   2   5    2318     339   1
  -5  -2   1    2774     935  -3
   5   2   5    2774     935   1
   6  -1  -1   12496    1238  -2
  -6  -2   0   12496    1238  -3
   6   2   5   12496    1238   1
   7  -1   0    8182    1131  -2
  -7  -2   0    8182    1131  -3
   7   2   5    8182    1131   1
   8  -1   1    3776    1387  -2
  -8  -2  -1    3776    1387  -3
   8   2   5    3776    1387   1
  -7  -4 -10     406     489  -2
  -7   3   5     406     489   1
  -6  -4  -9    1891     355  -2
  -6   3   5    1891     355   1
   5  -3   8   11326    1664  -3
  -5   3   5   11326    1664   1
   4  -3   7    2744     794  -3
  -4   3   5    2744     794   1
  -3   3   5    1254     706   1
  -2   3   5    6734     498   1
  -1  -3  -6  134104    5100  -2
   1  -3   5  134104    5100  -3
  -1   3   5  134104    5100   1
   0  -3  -5  176022    6501  -2
   0   3   5  176022    6501   1
   1  -3  -4  148846    6933  -2
   1   3   5  148846    6933   1
  -2  -3   3    5563     760  -3
   2   3   5    5563     760   1
  -3  -3   2   10779     552  -3
   3   3   5   10779     552   1
   4   3   5    -148     186   1
  -5  -3   1   35137    2252  -3
   5   3   5   35137    2252   1
   6  -2  -1    5918    2275  -2
  -6  -3   0    5918    2275  -3
   6   3   5    5918    2275   1
   7  -2   0    1726     804  -2
   7   3   5    1726     804   1
   8  -2   1    3771    4769  -2
  -8  -3  -1    3771    4769  -3
   8   3   5    3771    4769   1
  -7  -5 -10     480    1359  -2
   7  -4   9     480    1359  -3
  -7   4   5     480    1359   1
  -6  -5  -9    7307     488  -2
  -6   4   5    7307     488   1
  -5   4   5     769     361   1
   4  -4   7    5818     911  -3
  -4   4   5    5818     911   1
  -3   4   5     115     615   1
  -2   4   5   22858     920   1
   1  -4   5    2138     530  -3
  -1   4   5    2138     530   1
   0  -4  -5   22225    1200  -2
   0  -4   4   22225    1200  -3
   0   4   5   22225    1200   1
   1   4   5   56214    2662   1
  -2  -4   3    3926     282  -3
   2   4   5    3926     282   1
  -3  -4   2   54593    2032  -3
   3   4   5   54593    2032   1
  -4  -4   1    7714     525  -3
   4   4   5    7714     525   1
  -5  -4   1    5500     334  -3
   5   4   5    5500     334   1
   6  -3  -1   29543    2029  -2
  -6  -4   0   29543    2029  -3
   6   4   5   29543    2029   1
   7  -3   0    2532     966  -2
  -7  -4  -1    2532     966  -3
   7   4   5    2532     966   1
   8   4   5    6942    3292   1
  -6  -6  -9     954     568  -2
   6  -5   8     954     568  -3
  -6   5   5     954     568   1
  -5   5   5    2859     752   1
   4  -5   7   13753    1583  -3
  -4   5   5   13753    1583   1
   3  -5   6      99     778  -3
  -3   5   5      99     778   1
  -2   5   5   22640    1285   1
  -1   5   5   47096    2587   1
   0  -5  -5    3146     359  -2
   0  -5   4    3146     359  -3
   0   5   5    3146     359   1
  -1  -5   3   24838     971  -3
   1   5   5   24838     971   1
   2   5   5    4051     370   1
  -3  -5   2    1657     429  -3
   3   5   5    1657     429   1
  -4  -5   1   45275    1513  -3
   4   5   5   45275    1513   1
   5   5   5   65186    2623   1
   6  -4  -1     216    1989  -2
  -6  -5   0     216    1989  -3
   6   5   5     216    1989   1
   7  -4   0    3913     992  -2
  -7  -5  -1    3913     992  -3
   7   5   5    3913     992   1
  -6  -7  -9    -461     461  -2
   6  -6   8    -461     461  -3
  -6   6   5    -461     461   1
   5  -6   7    4874     899  -3
  -5   6   5    4874     899   1
  -4   6   5    3284     768   1
   3  -6   6    1722    1458  -3
  -3   6   5    1722    1458   1
   2  -6   5    -179     309  -3
  -2   6   5    -179     309   1
  -1   6   5    2812     483   1
   0  -6  -5   21132     745  -2
   0  -6   4   21132     745  -3
   0   6   5   21132     745   1
  -1  -6   3    9190     536  -3
   1   6   5    9190     536   1
  -2  -6   2    9841     480  -3
   2   6   5    9841     480   1
  -3  -6   2    1121     545  -3
   3   6   5    1121     545   1
  -4  -6   1   14819    1331  -3
   4   6   5   14819    1331   1
  -5  -6   0   48680    1599  -3
   5   6   5   48680    1599   1
   6   6   5    3728    1192   1
   7  -5   0    3191    2452  -2
  -7  -6  -1    3191    2452  -3
   7   6   5    3191    2452   1
  -6  -8  -9    4429    1303  -2
   6  -7   8    4429    1303  -3
  -6   7   5    4429    1303   1
   5  -7   7    -474     474  -3
  -5   7   5    -474     474   1
  -4   7   5    2732    1331   1
  -3   7   5    8336     696   1
   2  -7   5   12163     711  -3
  -2   7   5   12163     711   1
   0  -7  -5   14304     639  -2
   0   7   5   14304     639   1
  -1  -7   3   32366    2315  -3
   1   7   5   32366    2315   1
  -2  -7   2    -535     535  -3
   2   7   5    -535     535   1
   3   7   5   21743     828   1
  -4  -7   1    -531     583  -3
   4   7   5    -531     583   1
  -5  -7   0    1815     335  -3
   5   7   5    1815     335   1
  -6  -7  -1    1627     424  -3
   6   7   5    1627     424   1
   7  -6   0    5682    3262  -2
  -7  -7  -1    5682    3262  -3
   7   7   5    5682    3262   1
   5  -8   7    1899    1026  -3
  -5   8   5    1899    1026   1
   4  -8   6   17539    1231  -3
  -4   8   5   17539    1231   1
  -3   8   5   45334    1812   1
   2  -8   5   34394    3389  -3
  -2   8   5   34394    3389   1
   1  -8   4   96284    4607  -3
  -1   8   5   96284    4607   1
   0  -8  -5   52125    1723  -2
   0  -8   3   52125    1723  -3
   0   8   5   52125    1723   1
  -1  -8   3    3099    1071  -3
   1   8   5    3099    1071   1
  -2  -8   2   10382     543  -3
   2   8   5   10382     543   1
  -3  -8   1    9526     493  -3
   3   8   5    9526     493   1
   4   8   5    6802     657   1
  -5  -8   0    9106     731  -3
   5   8   5    9106     731   1
  -6  -8  -1    2687     591  -3
   6   8   5    2687     591   1
   4  -9   6    3217    1276  -3
  -4   9   5    3217    1276   1
   3  -9   5     169     471  -3
  -3   9   5     169     471   1
  -2   9   5    8744     652   1
   1  -9   4   10017     532  -3
  -1   9   5   10017     532   1
   0  -9  -5    1604     694  -2
   0  -9   3    1604     694  -3
   0   9   5    1604     694   1
   1   9   5     714     525   1
  -2  -9   2   23263    2355  -3
   2   9   5   23263    2355   1
  -3  -9   1     183     457  -3
   3   9   5     183     457   1
  -4  -9   0    1127     533  -3
   4   9   5    1127     533   1
  -5  -9   0    1156     491  -3
   5   9   5    1156     491   1
   3 -10   5    1553     998  -3
  -3  10   5    1553     998   1
   2 -10   4    4548    1165  -3
  -2  10   5    4548    1165   1
   1 -10   4    5213    1165  -3
  -1  10   5    5213    1165   1
   0 -10  -5    7170     637  -2
   0 -10   3    7170     637  -3
   0  10   5    7170     637   1
  -1 -10   2     463     597  -3
   1  10   5     463     597   1
   2  10   5    7206    1086   1
  -3 -10   1    4991     828  -3
   3  10   5    4991     828   1
  -4 -10   0     643    1111  -3
   4  10   5     643    1111   1
   0 -11  -5    1054    9151  -2
   0 -11   3    1054    9151  -3
   0  11   5    1054    9151   1
  -1 -11   2   -1161    1389  -3
   1  11   5   -1161    1389   1
  -2 -11   1    -451    1341  -3
   2  11   5    -451    1341   1
  -3 -11   1     696    1263  -3
   3  11   5     696    1263   1
   1  11   9     222    1054  -3
  -1 -11   6     222    1054   1
   0  11  -6    3968     742  -2
   0  11   8    3968     742  -3
   0 -11   6    3968     742   1
   1 -11   6    1618     764   1
   3  10  10    -222    5213  -3
  -3 -10   6    -222    5213   1
  -2 -10   6    -111    1165   1
   1  10   9    1475     733  -3
  -1 -10   6    1475     733   1
   0  10  -6    -249     576  -2
   0  10   8    -249     576  -3
   0 -10   6    -249     576   1
   1 -10   6    5379    1220   1
   2 -10   6    4492     832   1
  -4  -9   6    3748     732   1
   3   9  10      68     489  -3
  -3  -9   6      68     489   1
  -2  -9   6    -430     442   1
  -1  -9   6    3857     760   1
   0   9  -6    1819     432  -2
   0   9   8    1819     432  -3
   0  -9   6    1819     432   1
  -1   9   7    3920     685  -3
   1  -9   6    3920     685   1
  -3   9   6    2120     653  -3
   3  -9   6    2120     653   1
  -4  -8   6     606     439   1
  -3  -8   6    2029     441   1
   2   8   9    7824     621  -3
  -2  -8   6    7824     621   1
  -1  -8   6   10700     815   1
   0   8  -6    1544    1645  -2
   0  -8   6    1544    1645   1
  -1   8   7   12020    1480  -3
   1  -8   6   12020    1480   1
  -2   8   6   23237    1393  -3
   2  -8   6   23237    1393   1
   3  -8   6    1590     733   1
  -4   8   5   23971    1500  -3
   4  -8   6   23971    1500   1
  -5   8   4    6850     821  -3
   5  -8   6    6850     821   1
  -6  -7   6    5015    7703   1
   5   7  11      74     411  -3
  -5  -7   6      74     411   1
  -4  -7   6    -471     471   1
  -3  -7   6     697     400   1
   2   7   9   18508    1296  -3
  -2  -7   6   18508    1296   1
   1   7   8   10989    1081  -3
  -1  -7   6   10989    1081   1
   0   7  -6    -414     414  -2
   0  -7   6    -414     414   1
   1  -7   6   11516    1345   1
  -2   7   6   10679    1400  -3
   2  -7   6   10679    1400   1
   3  -7   6     716    2165   1
   4  -7   6    6657     887   1
  -5   7   4     880     479  -3
   5  -7   6     880     479   1
  -6   7   3    1172    1081  -3
   6  -7   6    1172    1081   1
  -6  -6   6    2922     880   1
  -5  -6   6    -458     458   1
   4   6  10    -418     418  -3
  -4  -6   6    -418     418   1
  -3  -6   6    4387     410   1
  -2  -6   6    6292     392   1
   1   6   8     739     292  -3
  -1  -6   6     739     292   1
   0   6  -6     212     308  -2
   0  -6   6     212     308   1
   1  -6   6     458    1630   1
  -2   6   6     559     382  -3
   2  -6   6     559     382   1
  -3   6   5    2649    1506  -3
   3  -6   6    2649    1506   1
   4  -6   6    1505     478   1
  -5   6   4    1316     417  -3
   5  -6   6    1316     417   1
  -6   6   3    4356     682  -3
   6  -6   6    4356     682   1
   7   7  -1     291     622  -2
  -7   6   2     291     622  -3
   7  -6   6     291     622   1
  -7   4 -11    7323    3272  -2
   7   5  12    7323    3272  -3
  -7  -5   6    7323    3272   1
  -6  -5   6     143    2163   1
  -5  -5   6   22067     919   1
   4   5  10    -147     314  -3
  -4  -5   6    -147     314   1
   3   5   9    5169     407  -3
  -3  -5   6    5169     407   1
  -2  -5   6   22577     829   1
  -1  -5   6   15656    1529   1
   0   5  -6    -303     426  -2
   0   5   7    -303     426  -3
   0  -5   6    -303     426   1
   1  -5   6   19194    3084   1
   2  -5   6    -296     296   1
  -3   5   5    5792     718  -3
   3  -5   6    5792     718   1
  -4   5   4    3352     407  -3
   4  -5   6    3352     407   1
   5  -5   6     414     596   1
  -6   5   3   12172    4163  -3
   6  -5   6   12172    4163   1
   7   6  -1    1482     639  -2
  -7   5   2    1482     639  -3
   7  -5   6    1482     639   1
  -7   3 -11     -53     444  -2
  -7  -4   6     -53     444   1
   6   4  11    -359     359  -3
  -6  -4   6    -359     359   1
  -5  -4   6     349     444   1
  -4  -4   6    2398     505   1
   3   4   9     145     382  -3
  -3  -4   6     145     382   1
  -2  -4   6   11865     524   1
  -1  -4   6    5930     414   1
   0   4  -6   12108     965  -2
   0  -4   6   12108     965   1
  -1   4   6   51095    1960  -3
   1  -4   6   51095    1960   1
   2  -4   6   58519    2244   1
   3  -4   6   -1060    6203   1
  -4   4   4    4727     977  -3
   4  -4   6    4727     977   1
  -5   4   3    7944     435  -3
   5  -4   6    7944     435   1
   6  -4   6    7288     428   1
   7   5  -1    1053     414  -2
  -7   4   2    1053     414  -3
   7  -4   6    1053     414   1
  -7   2 -11    2968     463  -2
  -7  -3   6    2968     463   1
   6   3  11    7068     589  -3
  -6  -3   6    7068     589   1
   5   3  10    6044     383  -3
  -5  -3   6    6044     383   1
  -4  -3   6      34     256   1
  -3  -3   6   42968    1445   1
   2   3   8   22320    1645  -3
  -2  -3   6   22320    1645   1
  -1  -3   6    4486     478   1
   0   3  -6     484     432  -2
   0  -3   6     484     432   1
  -1   3   6   95910    3665  -3
   1  -3   6   95910    3665   1
   2  -3   6   11422     776   1
   3  -3   6    -369    9234   1
  -4   3   4    1983     484  -3
   4  -3   6    1983     484   1
  -5   3   3    5977     678  -3
   5  -3   6    5977     678   1
  -6   3   2    8678    1637  -3
   6  -3   6    8678    1637   1
   7   4  -1     310     439  -2
  -7   3   2     310     439  -3
   7  -3   6     310     439   1
  -8   3   1     628    1106  -3
   8  -3   6     628    1106   1
  -7   1 -11    1958     652  -2
  -7  -2   6    1958     652   1
  -6  -2   6     849     282   1
   5   2  10    2602     290  -3
  -5  -2   6    2602     290   1
  -4  -2   6     450     232   1
  -3  -2   6    9737     674   1
  -2  -2   6   84980    3172   1
  -1  -2   6   18034    2150   1
   0   2  -6   70032    3091  -2
   0  -2   6   70032    3091   1
   1  -2   6    8584     436   1
  -2   2   5   44081    1930  -3
   2  -2   6   44081    1930   1
   3  -2   6     634    2169   1
   4  -2   6   18215    2609   1
  -5   2   3    2889     299  -3
   5  -2   6    2889     299   1
  -6   2   2    4001     512  -3
   6  -2   6    4001     512   1
   7   3  -1    4814     398  -2
   7  -2   6    4814     398   1
  -8   2   1   12784    1492  -3
   8  -2   6   12784    1492   1
  -7   0 -11    -107     462  -2
   7   1  11    -107     462  -3
  -7  -1   6    -107     462   1
  -6  -1   6      87     303   1
  -5  -1   6    8730     409   1
   4   1   9    5071     443  -3
  -4  -1   6    5071     443   1
  -3  -1   6  330100   12065   1
  -2  -1   6   27029    1043   1
   1   1   7   88096    3288  -3
  -1  -1   6   88096    3288   1
   0   1  -6  317000   13902  -2
   0  -1   6  317000   13902   1
   1  -1   6   11379     506   1
   2  -1   6    4590    1143   1
  -3   1   4  138959    5285  -3
   3  -1   6  138959    5285   1
   4  -1   6   18693    1071   1
   5  -1   6    1966     252   1
  -6   1   2    4473    1420  -3
   6  -1   6    4473    1420   1
   7   2  -1     766     275  -2
  -7   1   1     766     275  -3
   7  -1   6     766     275   1
   8   2   0   14199    3301  -2
   8  -1   6   14199    3301   1
  -8  -1 -12     876     585  -2
  -8   0   6     876     585   1
  -7  -1 -11      11     419  -2
   7   0  11      11     419  -3
  -7   0   6      11     419   1
  -6   0   6     192     529   1
  -5   0   6    1444     277   1
  -4   0   6    5929     326   1
   3   0   8    5082     439  -3
  -3   0   6    5082     439   1
  -2   0   6    5373     480   1
  -1   0   6   72778    2784   1
   0   0  -6  129718    5701  -2
   0   0   6  129718    5701  -3
   0   0   6  129718    5701   1
   1   0   6  101796    3869   1
   2   0   6    4936    1033   1
  -3   0   4   51930    2578  -3
   3   0   6   51930    2578   1
  -4   0   3    2528     403  -3
   4   0   6    2528     403   1
   5   0   6    7725     599   1
  -6   0   2    2431     624  -3
   6   0   6    2431     624   1
   7   1  -1     800     828  -2
  -7   0   1     800     828  -3
   7   0   6     800     828   1
   8   1   0   10031    2850  -2
  -8   0   0   10031    2850  -3
   8   0   6   10031    2850   1
  -7  -2 -11    1763     528  -2
  -7   1   6    1763     528   1
   6  -1  10   21938    1998  -3
  -6   1   6   21938    1998   1
  -5   1   6   16710    1513   1
  -4   1   6   21184     983   1
   3  -1   8    3104     638  -3
  -3   1   6    3104     638   1
  -2   1   6     728     666   1
  -1   1   6    7747     401   1
   0  -1  -6   23870    1088  -2
   0   1   6   23870    1088   1
  -1  -1   5  255661   11987  -3
   1   1   6  255661   11987   1
   2   1   6   67660    3271   1
   3   1   6   87279    3229   1
  -4  -1   3     971     277  -3
   4   1   6     971     277   1
  -5  -1   2     -65     228  -3
   5   1   6     -65     228   1
   6   0  -2    5824    1152  -2
   6   1   6    5824    1152   1
   7   0  -1    2442     975  -2
  -7  -1   1    2442     975  -3
   7   1   6    2442     975   1
   8   0   0    4686    1795  -2
  -8  -1   0    4686    1795  -3
   8   1   6    4686    1795   1
  -7  -3 -11    3436     528  -2
  -7   2   6    3436     528   1
  -6  -3 -10    7491     666  -2
   6  -2  10    7491     666  -3
  -6   2   6    7491     666   1
   5  -2   9    1363     393  -3
  -5   2   6    1363     393   1
  -4   2   6     493     284   1
  -3   2   6    5791    1511   1
   2  -2   7  185196    9639  -3
  -2   2   6  185196    9639   1
  -1  -2  -7  403831   15336  -2
  -1   2   6  403831   15336   1
   0  -2  -6  165925    6319  -2
   0   2   6  165925    6319   1
   1  -2  -5  256533   10081  -2
  -1  -2   5  256533   10081  -3
   1   2   6  256533   10081   1
   2   2   6   28963    1074   1
   3   2   6    4895    6585   1
  -4  -2   3   82155    2682  -3
   4   2   6   82155    2682   1
  -5  -2   2     520     938  -3
   5   2   6     520     938   1
   6  -1  -2    4668     934  -2
  -6  -2   1    4668     934  -3
   6   2   6    4668     934   1
   7  -1  -1    2930     930  -2
  -7  -2   1    2930     930  -3
   7   2   6    2930     930   1
   8  -1   0    2372     963  -2
  -8  -2   0    2372     963  -3
   8   2   6    2372     963   1
  -7  -4 -11    5796     588  -2
  -7   3   6    5796     588   1
  -6  -4 -10     106     361  -2
  -6   3   6     106     361   1
   5  -3   9    5747     805  -3
  -5   3   6    5747     805   1
  -4   3   6     977     473   1
  -3   3   6   16430    1253   1
  -2   3   6   74893    2862   1
  -1  -3  -7   47393    1822  -2
   1  -3   6   47393    1822  -3
  -1   3   6   47393    1822   1
   0  -3  -6  166335    6142  -2
   0   3   6  166335    6142   1
   1  -3  -5  116695    4596  -2
   1   3   6  116695    4596   1
  -2  -3   4   35428    1336  -3
   2   3   6   35428    1336   1
   3   3   6   18383    1822   1
   4   3   6   11614     580   1
  -5  -3   2    1560     299  -3
   5   3   6    1560     299   1
   6  -2  -2    2775    2192  -2
  -6  -3   1    2775    2192  -3
   6   3   6    2775    2192   1
   7  -2  -1    4596     907  -2
   7   3   6    4596     907   1
   8  -2   0    4270    4659  -2
  -8  -3   0    4270    4659  -3
   8   3   6    4270    4659   1
  -7  -5 -11    1081     588  -2
   7  -4  10    1081     588  -3
  -7   4   6    1081     588   1
  -6  -5 -10    -300     474  -2
  -6   4   6    -300     474   1
  -5   4   6     747     377   1
   4  -4   8   11831    1573  -3
  -4   4   6   11831    1573   1
  -3   4   6   19840    1077   1
  -2   4   6   23748     960   1
  -1  -4  -7    9209     517  -2
   1  -4   6    9209     517  -3
  -1   4   6    9209     517   1
   0  -4  -6   95535    4859  -2
   0   4   6   95535    4859   1
   1   4   6     -91     272   1
   2   4   6    1550     350   1
  -3  -4   3    6290    1745  -3
   3   4   6    6290    1745   1
   4   4   6   12881     522   1
  -5  -4   2   24549     945  -3
   5   4   6   24549     945   1
   6  -3  -2    6782    1075  -2
  -6  -4   1    6782    1075  -3
   6   4   6    6782    1075   1
   7  -3  -1   10754    1325  -2
  -7  -4   0   10754    1325  -3
   7   4   6   10754    1325   1
   8  -3   0    6837    4461  -2
   8   4   6    6837    4461   1
  -7  -6 -11    5502     703  -2
   7  -5  10    5502     703  -3
  -7   5   6    5502     703   1
  -6  -6 -10    3070     606  -2
   6  -5   9    3070     606  -3
  -6   5   6    3070     606   1
  -5   5   6    -686    1109   1
   4  -5   8     351     634  -3
  -4   5   6     351     634   1
   3  -5   7    1376     667  -3
  -3   5   6    1376     667   1
  -2   5   6     962     284   1
  -1   5   6   31382    2249   1
   0  -5  -6   16532     679  -2
   0  -5   5   16532     679  -3
   0   5   6   16532     679   1
   1   5   6   15529    1536   1
   2   5   6    8779     570   1
  -3  -5   3   29631    1486  -3
   3   5   6   29631    1486   1
  -4  -5   2   44930    1500  -3
   4   5   6   44930    1500   1
   5   5   6     493     701   1
   6  -4  -2    3083     485  -2
  -6  -5   1    3083     485  -3
   6   5   6    3083     485   1
   7  -4  -1    2827    1098  -2
  -7  -5   0    2827    1098  -3
   7   5   6    2827    1098   1
  -6  -7 -10   10493     832  -2
   6  -6   9   10493     832  -3
  -6   6   6   10493     832   1
  -5   6   6     796     725   1
  -4   6   6    2468     942   1
   3  -6   7   13498    2047  -3
  -3   6   6   13498    2047   1
   2  -6   6    8471     484  -3
  -2   6   6    8471     484   1
  -1   6   6    6288     706   1
   0  -6  -6   40253    1526  -2
   0   6   6   40253    1526   1
  -1  -6   4   11166     474  -3
   1   6   6   11166     474   1
   2   6   6      96     449   1
   3   6   6   56233    2386   1
  -4  -6   2    9611     590  -3
   4   6   6    9611     590   1
  -5  -6   1    1796     578  -3
   5   6   6    1796     578   1
   6  -5  -2    4041     997  -2
   6   6   6    4041     997   1
   7  -5  -1    2828    4159  -2
  -7  -6   0    2828    4159  -3
   7   6   6    2828    4159   1
  -6  -8 -10     -59     971  -2
   6  -7   9     -59     971  -3
  -6   7   6     -59     971   1
   5  -7   8    -305     456  -3
  -5   7   6    -305     456   1
  -4   7   6     -27     646   1
  -3   7   6    -404     789   1
   2  -7   6   16553     987  -3
  -2   7   6   16553     987   1
   0  -7  -6    -305     305  -2
   0   7   6    -305     305   1
  -1  -7   4  119820    3907  -3
   1   7   6  119820    3907   1
  -2  -7   3   18008     879  -3
   2   7   6   18008     879   1
   3   7   6    -167     608   1
  -4  -7   2     453     483  -3
   4   7   6     453     483   1
  -5  -7   1     516     344  -3
   5   7   6     516     344   1
  -6  -7   0    2468     498  -3
   6   7   6    2468     498   1
   7  -6  -1    5405    1618  -2
  -7  -7   0    5405    1618  -3
   7   7   6    5405    1618   1
   5  -8   8    -588     588  -3
  -5   8   6    -588     588   1
   4  -8   7    -943     943  -3
  -4   8   6    -943     943   1
  -3   8   6    2159     856   1
   2  -8   6   29223    1567  -3
  -2   8   6   29223    1567   1
   1  -8   5   33600   10143  -3
  -1   8   6   33600   10143   1
   0  -8  -6   72456    3120  -2
   0   8   6   72456    3120   1
   1   8   6   18961     944   1
  -3  -8   2    2852     395  -3
   3   8   6    2852     395   1
   4   8   6    1378     369   1
  -5  -8   1     382     407  -3
   5   8   6     382     407   1
  -6  -8   0    1668     710  -3
   6   8   6    1668     710   1
   3  -9   6    3336     503  -3
  -3   9   6    3336     503   1
  -2   9   6    2494     520   1
   1  -9   5    1750     476  -3
  -1   9   6    1750     476   1
   0  -9  -6   41468    1479  -2
   0  -9   4   41468    1479  -3
   0   9   6   41468    1479   1
   1   9   6    3533     433   1
  -2  -9   3    5674     755  -3
   2   9   6    5674     755   1
  -3  -9   2     558     404  -3
   3   9   6     558     404   1
  -4  -9   1    5026     573  -3
   4   9   6    5026     573   1
  -5  -9   1    -581     581  -3
   5   9   6    -581     581   1
   3 -10   6    -400     693  -3
  -3  10   6    -400     693   1
   2 -10   5    -921     921  -3
  -2  10   6    -921     921   1
  -1  10   6    2011     576   1
   0 -10  -6     117     696  -2
   0 -10   4     117     696  -3
   0  10   6     117     696   1
  -1 -10   3    -365     599  -3
   1  10   6    -365     599   1
   2  10   6    -544     544   1
  -3 -10   2     766     567  -3
   3  10   6     766     567   1
  -4 -10   1    2032    2385  -3
   4  10   6    2032    2385   1
   0 -11  -6    -579     613  -2
   0 -11   4    -579     613  -3
   0  11   6    -579     613   1
  -1 -11   3    -264    1321  -3
   1  11   6    -264    1321   1
  -2 -11   2    1294     806  -3
   2  11   6    1294     806   1
   3  10  11    -507     769  -3
  -3 -10   7    -507     769   1
  -2 -10   7    -339     639   1
   1  10  10    1115     693  -3
  -1 -10   7    1115     693   1
   0  10  -7     266     685  -2
   0  10   9     266     685  -3
   0 -10   7     266     685   1
   1 -10   7     800     703   1
   2 -10   7     137     624   1
  -3  10   7    -170     804  -3
   3 -10   7    -170     804   1
  -4  -9   7    -583     583   1
   3   9  11     703     488  -3
  -3  -9   7     703     488   1
  -2  -9   7     584     467   1
  -1  -9   7    -273     615   1
   0   9  -7    1986     542  -2
   0   9   9    1986     542  -3
   0  -9   7    1986     542   1
  -1   9   8    1054    4159  -3
   1  -9   7    1054    4159   1
   2  -9   7     -43     479   1
  -3   9   7    1349     460  -3
   3  -9   7    1349     460   1
  -4   9   6    1997     776  -3
   4  -9   7    1997     776   1
   5   8  12     242     578  -3
  -5  -8   7     242     578   1
  -4  -8   7    5441     969   1
  -3  -8   7    -417     417   1
   2   8  10    -250     494  -3
  -2  -8   7    -250     494   1
  -1  -8   7    -163     475   1
   0   8  -7    -369     369  -2
   0  -8   7    -369     369   1
  -1   8   8    -444     749  -3
   1  -8   7    -444     749   1
   2  -8   7    -718     718   1
   3  -8   7    4132     624   1
  -4   8   6    4381    1276  -3
   4  -8   7    4381    1276   1
  -5   8   5     654     666  -3
   5  -8   7     654     666   1
  -6  -7   7     316     568   1
   5   7  12     212     448  -3
  -5  -7   7     212     448   1
  -4  -7   7   14783     665   1
  -3  -7   7     -88     414   1
   2   7  10   -1422    1422  -3
  -2  -7   7   -1422    1422   1
   1   7   9    5433     519  -3
  -1  -7   7    5433     519   1
   0   7  -7    5931     407  -2
   0  -7   7    5931     407   1
   1  -7   7    2652    1440   1
  -2   7   7    3493    1031  -3
   2  -7   7    3493    1031   1
   3  -7   7    6402    1824   1
   4  -7   7    1430    2813   1
  -5   7   5    1041     496  -3
   5  -7   7    1041     496   1
  -6   7   4    4215     998  -3
   6  -7   7    4215     998   1
  -6  -6   7    7332     810   1
  -5  -6   7    1658     353   1
   4   6  11   22939     875  -3
  -4  -6   7   22939     875   1
  -3  -6   7    5200     465   1
  -2  -6   7    -404     404   1
   1   6   9     897     337  -3
  -1  -6   7     897     337   1
   0   6  -7   31827    1250  -2
   0  -6   7   31827    1250   1
   1  -6   7    1714     462   1
  -2   6   7     523     368  -3
   2  -6   7     523     368   1
  -3   6   6     105    1665  -3
   3  -6   7     105    1665   1
   4  -6   7     554     963   1
  -5   6   5    -114     416  -3
   5  -6   7    -114     416   1
  -6   6   4    3646    1757  -3
   6  -6   7    3646    1757   1
  -7   4 -12   10981    3771  -2
   7   5  13   10981    3771  -3
  -7  -5   7   10981    3771   1
  -6  -5   7    8297     816   1
  -5  -5   7    -460     460   1
   4   5  11    2614     461  -3
  -4  -5   7    2614     461   1
   3   5  10    9101     605  -3
  -3  -5   7    9101     605   1
  -2  -5   7    4537     441   1
  -1  -5   7     105     306   1
   0   5  -7  133752    5088  -2
   0   5   8  133752    5088  -3
   0  -5   7  133752    5088   1
   1  -5   7    -830    1385   1
  -3   5   6    -149     536  -3
   3  -5   7    -149     536   1
  -4   5   5     510     392  -3
   4  -5   7     510     392   1
   5  -5   7     767     997   1
  -6   5   4    9642     945  -3
   6  -5   7    9642     945   1
   7   6  -2      33     584  -2
  -7   5   3      33     584  -3
   7  -5   7      33     584   1
  -7   3 -12   -1125    1664  -2
  -7  -4   7   -1125    1664   1
  -5  -4   7     569     320   1
  -4  -4   7    2629     314   1
   3   4  10    -363     363  -3
  -3  -4   7    -363     363   1
  -2  -4   7   15452    1911   1
  -1  -4   7   18626     763   1
   0   4  -7  123527    4617  -2
   0  -4   7  123527    4617   1
   2  -4   7    8686     627   1
   3  -4   7   31214    1745   1
  -4   4   5    9212    1419  -3
   4  -4   7    9212    1419   1
   5  -4   7    1620     542   1
   6  -4   7    2528     458   1
   7   5  -2    2019     540  -2
  -7   4   3    2019     540  -3
   7  -4   7    2019     540   1
  -7   2 -12    2555    1999  -2
  -7  -3   7    2555    1999   1
   6   3  12     254     441  -3
  -6  -3   7     254     441   1
   5   3  11    1624     430  -3
  -5  -3   7    1624     430   1
  -4  -3   7    2594     400   1
  -3  -3   7     786     374   1
   2   3   9    7805     557  -3
  -2  -3   7    7805     557   1
   0   3  -7  310906   16089  -2
   0  -3   7  310906   16089   1
  -1   3   7    6283     666  -3
   1  -3   7    6283     666   1
   2  -3   7   25045    1004   1
   3  -3   7    8293   14123   1
  -4   3   5     -56     327  -3
   4  -3   7     -56     327   1
  -5   3   4    6237     401  -3
   5  -3   7    6237     401   1
   6  -3   7     482     653   1
   7   4  -2    1622     750  -2
  -7   3   3    1622     750  -3
   7  -3   7    1622     750   1
  -8   3   2     267     628  -3
   8  -3   7     267     628   1
  -7   1 -12     330     601  -2
  -7  -2   7     330     601   1
  -6  -2   7     -58     375   1
   5   2  11     945     692  -3
  -5  -2   7     945     692   1
  -4  -2   7   13528     527   1
  -2  -2   7   19567     782   1
  -1  -2   7    2083     275   1
   0   2  -7  104393    4609  -2
   0  -2   7  104393    4609   1
   1  -2   7   15144     640   1
  -2   2   6  149999    5570  -3
   2  -2   7  149999    5570   1
   3  -2   7    4769     488   1
   4  -2   7   10477    1426   1
  -5   2   4    7468    2287  -3
   5  -2   7    7468    2287   1
  -6   2   3    1711     396  -3
   6  -2   7    1711     396   1
   7   3  -2     265     891  -2
   7  -2   7     265     891   1
  -8   2   2    1078    1633  -3
   8  -2   7    1078    1633   1
  -7   0 -12     249     691  -2
   7   1  12     249     691  -3
  -7  -1   7     249     691   1
  -6  -1   7   15149     836   1
  -5  -1   7     402     428   1
   4   1  10   19978     732  -3
  -4  -1   7   19978     732   1
  -3  -1   7  132189   16537   1
   1   1   8  514546   19510  -3
  -1  -1   7  514546   19510   1
   0   1  -7   63007    2796  -2
   0  -1   7   63007    2796   1
   1  -1   7   88843    3389   1
   2  -1   7   15677    2360   1
  -3   1   5   18621    2887  -3
   3  -1   7   18621    2887   1
   4  -1   7     -11     289   1
   5  -1   7   15379    2327   1
  -6   1   3    2072     343  -3
   6  -1   7    2072     343   1
   7   2  -2    1768     302  -2
  -7   1   2    1768     302  -3
   7  -1   7    1768     302   1
   8  -1   7    7781    1891   1
  -7  -1 -12    8770     610  -2
   7   0  12    8770     610  -3
  -7   0   7    8770     610   1
  -6   0   7    -258     419   1
  -5   0   7    -367     367   1
  -4   0   7    6141     550   1
   3   0   9   15797    1009  -3
  -3   0   7   15797    1009   1
  -2   0   7   10075     453   1
  -1   0   7     520     253   1
   0   0  -7   85216    3752  -2
   0   0   7   85216    3752  -3
   0   0   7   85216    3752   1
   1   0   7   73750    2817   1
   2   0   7    -230     230   1
  -3   0   5  165190    7138  -3
   3   0   7  165190    7138   1
  -4   0   4    4250     327  -3
   4   0   7    4250     327   1
   5   0   7    9698     576   1
  -6   0   3    3087     324  -3
   6   0   7    3087     324   1
   7   1  -2    3047    2992  -2
  -7   0   2    3047    2992  -3
   7   0   7    3047    2992   1
   8   1  -1    4995    1389  -2
  -8   0   1    4995    1389  -3
   8   0   7    4995    1389   1
  -7  -2 -12    1751    1208  -2
  -7   1   7    1751    1208   1
   6  -1  11     627     471  -3
  -6   1   7     627     471   1
  -5   1   7    -106     398   1
  -4   1   7   18443     988   1
   3  -1   9    4450    2163  -3
  -3   1   7    4450    2163   1
  -2   1   7   86843    3776   1
  -1   1   7  112407    4284   1
   0  -1  -7   59784    2646  -2
   0   1   7   59784    2646   1
  -1  -1   6    6432    6370  -3
   1   1   7    6432    6370   1
   2   1   7     649     271   1
   3   1   7    4383     697   1
  -4  -1   4   52683    3027  -3
   4   1   7   52683    3027   1
   5   1   7    4410     521   1
   6   0  -3    4774    1174  -2
   6   1   7    4774    1174   1
   7   0  -2     613    1028  -2
  -7  -1   2     613    1028  -3
   7   1   7     613    1028   1
   8   0  -1      26    2579  -2
  -8  -1   1      26    2579  -3
   8   1   7      26    2579   1
  -7  -3 -12     195     607  -2
  -7   2   7     195     607   1
  -6  -3 -11   13576     701  -2
   6  -2  11   13576     701  -3
  -6   2   7   13576     701   1
   5  -2  10    2943     892  -3
  -5   2   7    2943     892   1
  -4   2   7    1908     415   1
  -3   2   7    2685     297   1
   2  -2   8    4589     431  -3
  -2   2   7    4589     431   1
  -1   2   7  105056    4009   1
   0  -2  -7  236749    9005  -2
   0   2   7  236749    9005   1
   1  -2  -6  472609   25356  -2
   1   2   7  472609   25356   1
   2   2   7  109162    3959   1
   3   2   7  276655   13305   1
   4   2   7   24915    2492   1
  -5  -2   3    3723     578  -3
   5   2   7    3723     578   1
   6  -1  -3    9215    1323  -2
   6   2   7    9215    1323   1
   7  -1  -2    4674    1025  -2
  -7  -2   2    4674    1025  -3
   7   2   7    4674    1025   1
   8  -1  -1    1543    1169  -2
  -8  -2   1    1543    1169  -3
   8   2   7    1543    1169   1
  -7  -4 -12    -548     548  -2
  -7   3   7    -548     548   1
  -6  -4 -11    2822     383  -2
  -6   3   7    2822     383   1
   5  -3  10   35866    1420  -3
  -5   3   7   35866    1420   1
  -4   3   7   18901    3411   1
  -3   3   7   32779    1685   1
  -2   3   7  107620    4107   1
  -1  -3  -8   81382    4390  -2
   1  -3   7   81382    4390  -3
  -1   3   7   81382    4390   1
   0  -3  -7   11086     522  -2
   0   3   7   11086     522   1
   1  -3  -6   37635    1416  -2
   1   3   7   37635    1416   1
  -2  -3   5    4866     312  -3
   2   3   7    4866     312   1
   3   3   7   14655    2806   1
   4   3   7   10421    1137   1
  -5  -3   3    4346     273  -3
   5   3   7    4346     273   1
   6  -2  -3    2733    2275  -2
  -6  -3   2    2733    2275  -3
   6   3   7    2733    2275   1
   7  -2  -2    1579     828  -2
   7   3   7    1579     828   1
   8  -2  -1    1311    1230  -2
  -8  -3   1    1311    1230  -3
   8   3   7    1311    1230   1
  -7  -5 -12     319     568  -2
   7  -4  11     319     568  -3
  -7   4   7     319     568   1
  -6  -5 -11     188     492  -2
  -6   4   7     188     492   1
  -5   4   7    7566     875   1
   4  -4   9   11129    1073  -3
  -4   4   7   11129    1073   1
  -3   4   7    3031     421   1
  -2   4   7   84550    4576   1
  -1  -4  -8   11236     725  -2
   1  -4   7   11236     725  -3
  -1   4   7   11236     725   1
   0  -4  -7  154578    5841  -2
   0   4   7  154578    5841   1
   1  -4  -6    6129     483  -2
   1   4   7    6129     483   1
   2   4   7   96647    4678   1
  -3  -4   4   13745     576  -3
   3   4   7   13745     576   1
   4   4   7   25043    1352   1
   5   4   7    6505    1009   1
   6  -3  -3    7782    1408  -2
  -6  -4   2    7782    1408  -3
   6   4   7    7782    1408   1
   7  -3  -2    3450    1009  -2
  -7  -4   1    3450    1009  -3
   7   4   7    3450    1009   1
   8  -3  -1    4654    3145  -2
   8   4   7    4654    3145   1
  -6  -6 -11    1331    2163  -2
   6  -5  10    1331    2163  -3
  -6   5   7    1331    2163   1
  -5   5   7    3149     413   1
  -4   5   7    -436     436   1
   3  -5   8    5889     798  -3
  -3   5   7    5889     798   1
  -2   5   7      -6     284   1
  -1  -5  -8    4958     610  -2
  -1   5   7    4958     610   1
   0  -5  -7   10090     679  -2
   0  -5   6   10090     679  -3
   0   5   7   10090     679   1
   1   5   7    5022    1550   1
   2   5   7   11673     867   1
  -3  -5   4   16978    1696  -3
   3   5   7   16978    1696   1
   5   5   7    -270     371   1
   6  -4  -3     399     486  -2
  -6  -5   2     399     486  -3
   6   5   7     399     486   1
   7  -4  -2    2274    4159  -2
  -7  -5   1    2274    4159  -3
   7   5   7    2274    4159   1
  -6  -7 -11      36     545  -2
   6  -6  10      36     545  -3
  -6   6   7      36     545   1
  -5   6   7    -510     583   1
  -4   6   7    4759     900   1
   3  -6   8    -661     732  -3
  -3   6   7    -661     732   1
   2  -6   7    8223     777  -3
  -2   6   7    8223     777   1
  -1   6   7     549     491   1
   0  -6  -7    -320     320  -2
   0   6   7    -320     320   1
  -1  -6   5    6534     474  -3
   1   6   7    6534     474   1
   2   6   7    7422     671   1
   3   6   7   39580    1479   1
  -4  -6   3   10548     491  -3
   4   6   7   10548     491   1
  -5  -6   2    2372     401  -3
   5   6   7    2372     401   1
   6  -5  -3    3667    1058  -2
   6   6   7    3667    1058   1
   7  -5  -2    4714    4381  -2
  -7  -6   1    4714    4381  -3
   7   6   7    4714    4381   1
   5  -7   9    6270     663  -3
  -5   7   7    6270     663   1
  -4   7   7    5186    1353   1
  -3   7   7    1846     399   1
   2  -7   7    -507     769  -3
  -2   7   7    -507     769   1
   0  -7  -7   52834    3977  -2
   0   7   7   52834    3977   1
  -1  -7   5   14976     709  -3
   1   7   7   14976     709   1
   3   7   7   19986     977   1
  -4  -7   3    9254     807  -3
   4   7   7    9254     807   1
  -5  -7   2    -341     341  -3
   5   7   7    -341     341   1
  -6  -7   1      24     516  -3
   6   7   7      24     516   1
   7  -6  -2    3895    2995  -2
  -7  -7   1    3895    2995  -3
   7   7   7    3895    2995   1
   4  -8   8     388     776  -3
  -4   8   7     388     776   1
  -3   8   7    -789     789   1
  -2   8   7    1338     747   1
   1  -8   6   33962    1873  -3
  -1   8   7   33962    1873   1
   0  -8  -7   48056    1661  -2
   0   8   7   48056    1661   1
   1   8   7   79357    4765   1
  -2  -8   4   22198    1430  -3
   2   8   7   22198    1430   1
  -3  -8   3    -469     469  -3
   3   8   7    -469     469   1
   4   8   7    -375     375   1
  -5  -8   2     423     560  -3
   5   8   7     423     560   1
  -6  -8   1    5281     754  -3
   6   8   7    5281     754   1
   4  -9   8    -277     721  -3
  -4   9   7    -277     721   1
   3  -9   7      80     485  -3
  -3   9   7      80     485   1
  -2   9   7    5213     832   1
   1  -9   6    8208     581  -3
  -1   9   7    8208     581   1
   0  -9  -7     353     767  -2
   0  -9   5     353     767  -3
   0   9   7     353     767   1
   1   9   7    1995     448   1
  -2  -9   4    4274     646  -3
   2   9   7    4274     646   1
  -3  -9   3    4402     612  -3
   3   9   7    4402     612   1
  -5  -9   2    -665     665  -3
   5   9   7    -665     665   1
  -2  10   7    -219     999   1
  -1  10   7     927     561   1
   0 -10  -7    -484     487  -2
   0 -10   5    -484     487  -3
   0  10   7    -484     487   1
  -1 -10   4    5020    1223  -3
   1  10   7    5020    1223   1
   2  10   7    5145     522   1
  -3 -10   3    2812     490  -3
   3  10   7    2812     490   1
  -4 -10   2    1133    3272  -3
   4  10   7    1133    3272   1
  -1  11   7    1886    1165   1
   0 -11  -7    1331    1220  -2
   0 -11   5    1331    1220  -3
   0  11   7    1331    1220   1
  -1 -11   4     520    1434  -3
   1  11   7     520    1434   1
  -2 -11   3   -1076    3064  -3
   2  11   7   -1076    3064   1
  -2 -10   8       0     533   1
  -1 -10   8    4509     955   1
   0  10  -8     942     637  -2
   0  10  10     942     637  -3
   0 -10   8     942     637   1
   1 -10   8    4640     576   1
   2 -10   8    1331     998   1
  -4  -9   8    2097     533   1
   3   9  12     672     550  -3
  -3  -9   8     672     550   1
  -2  -9   8    -454     454   1
  -1  -9   8    4039     518   1
   0   9  -8    1295     611  -2
   0   9  10    1295     611  -3
   0  -9   8    1295     611   1
  -1   9   9   -1083    1625  -3
   1  -9   8   -1083    1625   1
   2  -9   8     267     551   1
   3  -9   8     326     776   1
  -4   9   7      55     998  -3
   4  -9   8      55     998   1
   5   8  13    -599     599  -3
  -5  -8   8    -599     599   1
  -4  -8   8     408     656   1
  -3  -8   8     683     522   1
   2   8  11    2125     404  -3
  -2  -8   8    2125     404   1
  -1  -8   8    6043     605   1
   0   8  -8     385     358  -2
   0  -8   8     385     358   1
  -1   8   9    4843    1018  -3
   1  -8   8    4843    1018   1
   2  -8   8    4833    1857   1
   3  -8   8     648     648   1
  -4   8   7    -222    1220  -3
   4  -8   8    -222    1220   1
  -5   8   6    5483     629  -3
   5  -8   8    5483     629   1
   5   7  13    2625    1263  -3
  -5  -7   8    2625    1263   1
  -4  -7   8    4577    1321   1
  -3  -7   8     372     385   1
   2   7  11   41692    2352  -3
  -2  -7   8   41692    2352   1
   1   7  10    6134    1064  -3
  -1  -7   8    6134    1064   1
   0   7  -8   11241     541  -2
   0  -7   8   11241     541   1
   1  -7   8   12370    2914   1
  -2   7   8   29235    5682  -3
   2  -7   8   29235    5682   1
   3  -7   8     243     400   1
   4  -7   8      93     486   1
  -5   7   6    1316     625  -3
   5  -7   8    1316     625   1
  -6  -6   8     839     749   1
  -5  -6   8     330     365   1
   4   6  12   16513     670  -3
  -4  -6   8   16513     670   1
  -3  -6   8     119     368   1
  -2  -6   8   30038    1081   1
   1   6  10   14617     642  -3
  -1  -6   8   14617     642   1
   0   6  -8   18198    1043  -2
   0  -6   8   18198    1043   1
   1  -6   8    -474     505   1
  -2   6   8    -486     486  -3
   2  -6   8    -486     486   1
  -3   6   7     -74     381  -3
   3  -6   8     -74     381   1
   4  -6   8    5081    1120   1
   5  -6   8    5679     598   1
  -6   6   5     -65     412  -3
   6  -6   8     -65     412   1
  -6  -5   8     692     487   1
  -5  -5   8    5691     408   1
   4   5  12   42686    1462  -3
  -4  -5   8   42686    1462   1
   3   5  11    8222     836  -3
  -3  -5   8    8222     836   1
  -2  -5   8      93     326   1
  -1  -5   8   47482    1810   1
   0   5  -8    8553     457  -2
   0   5   9    8553     457  -3
   0  -5   8    8553     457   1
   1  -5   8    5682    2112   1
   2  -5   8    9983     498   1
  -3   5   7    9569    1356  -3
   3  -5   8    9569    1356   1
  -4   5   6     177     393  -3
   4  -5   8     177     393   1
   5  -5   8   34258    1960   1
  -6   5   5     123     409  -3
   6  -5   8     123     409   1
   7   6  -3     165     624  -2
  -7   5   4     165     624  -3
   7  -5   8     165     624   1
  -7   3 -13     573     372  -2
  -7  -4   8     573     372   1
   6   4  13      28     401  -3
  -6  -4   8      28     401   1
  -5  -4   8    -444     444   1
  -4  -4   8     777     423   1
   3   4  11   15685     870  -3
  -3  -4   8   15685     870   1
  -2  -4   8    4777     561   1
  -1  -4   8    -593     593   1
   0   4  -8    4528     471  -2
   0  -4   8    4528     471   1
  -1   4   8   23388    1333  -3
   1  -4   8   23388    1333   1
   2  -4   8   28829    1156   1
   3  -4   8      81     843   1
  -4   4   6    4258    1058  -3
   4  -4   8    4258    1058   1
   5  -4   8    3632     596   1
   6  -4   8    1817     382   1
   7   5  -3    3406     481  -2
  -7   4   4    3406     481  -3
   7  -4   8    3406     481   1
  -7   2 -13    5572     766  -2
  -7  -3   8    5572     766   1
   6   3  13    -329     329  -3
  -6  -3   8    -329     329   1
   5   3  12    1617     499  -3
  -5  -3   8    1617     499   1
  -4  -3   8    5838     372   1
  -3  -3   8    1696     347   1
   2   3  10   33419    1284  -3
  -2  -3   8   33419    1284   1
  -1  -3   8  111694    4173   1
   0   3  -8  434411   16493  -2
   0  -3   8  434411   16493   1
  -1   3   8   12055     539  -3
   1  -3   8   12055     539   1
   2  -3   8    5691     356   1
   3  -3   8   11826    4507   1
   4  -3   8    3878     793   1
  -5   3   5    5737    1208  -3
   5  -3   8    5737    1208   1
   6  -3   8    2998     744   1
   7   4  -3     532     575  -2
  -7   3   4     532     575  -3
   7  -3   8     532     575   1
  -7   1 -13     475     740  -2
  -7  -2   8     475     740   1
  -6  -2   8     551     322   1
   5   2  12     209     331  -3
  -5  -2   8     209     331   1
  -4  -2   8     221     261   1
  -3  -2   8     518     489   1
  -2  -2   8   12535     748   1
  -1  -2   8   26798    1506   1
   0   2  -8   14492     720  -2
   0  -2   8   14492     720   1
   1  -2   8   24175     968   1
  -2   2   7    9194     639  -3
   2  -2   8    9194     639   1
   3  -2   8    8187    5642   1
   4  -2   8   17423    5019   1
  -5   2   5    3616    1740  -3
   5  -2   8    3616    1740   1
  -6   2   4    3466     624  -3
   6  -2   8    3466     624   1
   7   3  -3     918     655  -2
   7  -2   8     918     655   1
  -8   2   3     588     580  -3
   8  -2   8     588     580   1
  -7   0 -13    5124     766  -2
   7   1  13    5124     766  -3
  -7  -1   8    5124     766   1
  -6  -1   8   11014     588   1
  -5  -1   8   12343     757   1
   4   1  11     449     270  -3
  -4  -1   8     449     270   1
  -3  -1   8   11855     743   1
  -2  -1   8   39649    1512   1
   1   1   9   27174    1079  -3
  -1  -1   8   27174    1079   1
   0   1  -8    2924     330  -2
   0  -1   8    2924     330   1
   1  -1   8  262668    9982   1
   2  -1   8   37038    1405   1
  -3   1   6   41865   28231  -3
   3  -1   8   41865   28231   1
   4  -1   8    7658     624   1
   5  -1   8    8453    1812   1
  -6   1   4    9249     996  -3
   6  -1   8    9249     996   1
   7   2  -3    6746     799  -2
  -7   1   3    6746     799  -3
   7  -1   8    6746     799   1
   8  -1   8    1580     430   1
  -7  -1 -13    1022     750  -2
   7   0  13    1022     750  -3
  -7   0   8    1022     750   1
  -6   0   8    1268     435   1
  -4   0   8    3114     722   1
   3   0  10    7737    1745  -3
  -3   0   8    7737    1745   1
  -2   0   8    1887     251   1
  -1   0   8   39357    1519   1
   0   0  -8   35347    1589  -2
   0   0   8   35347    1589  -3
   0   0   8   35347    1589   1
   1   0   8    1290     292   1
   2   0   8    4878     669   1
  -3   0   6    4644     850  -3
   3   0   8    4644     850   1
   4   0   8   18055    2185   1
   5   0   8    9327     657   1
  -6   0   4    7765     838  -3
   6   0   8    7765     838   1
   7   1  -3    2781     233  -2
  -7   0   3    2781     233  -3
   7   0   8    2781     233   1
   8   1  -2    2054    1136  -2
  -8   0   2    2054    1136  -3
   8   0   8    2054    1136   1
  -7  -2 -13    2309     559  -2
  -7   1   8    2309     559   1
   6  -1  12    6420     486  -3
  -6   1   8    6420     486   1
  -5   1   8    3444     524   1
  -4   1   8   13462    1232   1
   3  -1  10  160357   16080  -3
  -3   1   8  160357   16080   1
  -2   1   8    8701     607   1
  -1   1   8    3311     545   1
   0  -1  -8  221410    9726  -2
   0   1   8  221410    9726   1
  -1  -1   7  161882    6165  -3
   1   1   8  161882    6165   1
   2   1   8   31446    1211   1
   3   1   8     415     487   1
  -4  -1   5    1012     210  -3
   4   1   8    1012     210   1
   5   1   8    5865    2464   1
   6   1   8   31463    2788   1
   7   0  -3     -93     902  -2
  -7  -1   3     -93     902  -3
   7   1   8     -93     902   1
   8   0  -2    2237    1256  -2
  -8  -1   2    2237    1256  -3
   8   1   8    2237    1256   1
  -7  -3 -13    1207     421  -2
  -7   2   8    1207     421   1
  -6   2   8     -85     656   1
   5  -2  11     406     616  -3
  -5   2   8     406     616   1
  -4   2   8   11114     766   1
  -3   2   8    4897     434   1
   2  -2   9    7353     387  -3
  -2   2   8    7353     387   1
  -1   2   8   99924    5392   1
   0  -2  -8    2607     416  -2
   0   2   8    2607     416   1
   1   2   8  128422    7602   1
   2   2   8  101018    5252   1
   3   2   8   77705    8111   1
   4   2   8    2574     244   1
  -5  -2   4   31634    1822  -3
   5   2   8   31634    1822   1
   6  -1  -4    4205    1225  -2
   6   2   8    4205    1225   1
   7  -1  -3    1155    1059  -2
   7   2   8    1155    1059   1
   8  -1  -2    1759    1204  -2
  -8  -2   2    1759    1204  -3
   8   2   8    1759    1204   1
  -7  -4 -13    3048     619  -2
  -7   3   8    3048     619   1
  -6  -4 -12    2840     387  -2
  -6   3   8    2840     387   1
   5  -3  11     671     414  -3
  -5   3   8     671     414   1
  -4   3   8     194     440   1
  -3   3   8  105087    4006   1
  -2   3   8     419     311   1
  -1  -3  -9   70062    2675  -2
   1  -3   8   70062    2675  -3
  -1   3   8   70062    2675   1
   0  -3  -8  110416    5598  -2
   0   3   8  110416    5598   1
   1  -3  -7   88756    3284  -2
   1   3   8   88756    3284   1
  -2  -3   6   37160    2895  -3
   2   3   8   37160    2895   1
   3   3   8   25840     996   1
   4   3   8    8111    2705   1
  -5  -3   4    2264     485  -3
   5   3   8    2264     485   1
   6  -2  -4    4096    1210  -2
  -6  -3   3    4096    1210  -3
   6   3   8    4096    1210   1
   7  -2  -3     154     898  -2
   7   3   8     154     898   1
   8  -2  -2    2330    2340  -2
  -8  -3   2    2330    2340  -3
   8   3   8    2330    2340   1
  -6  -5 -12    2000     488  -2
  -6   4   8    2000     488   1
  -5   4   8    -355     488   1
   4  -4  10    4839     586  -3
  -4   4   8    4839     586   1
  -3   4   8    6486     666   1
  -2   4   8    8957     457   1
  -1  -4  -9    3572     450  -2
   1  -4   8    3572     450  -3
  -1   4   8    3572     450   1
   0  -4  -8    5606     349  -2
   0   4   8    5606     349   1
   1  -4  -7    7245     379  -2
   1   4   8    7245     379   1
   2   4   8   17576    1270   1
  -3  -4   5   21680     939  -3
   3   4   8   21680     939   1
   4   4   8    4968     409   1
   5   4   8   27006    1703   1
   6  -3  -4    5554     716  -2
  -6  -4   3    5554     716  -3
   6   4   8    5554     716   1
   7  -3  -3    6708    1137  -2
  -7  -4   2    6708    1137  -3
   7   4   8    6708    1137   1
   8  -3  -2   -2270    2833  -2
   8   4   8   -2270    2833   1
  -6  -6 -12    1570     614  -2
   6  -5  11    1570     614  -3
  -6   5   8    1570     614   1
  -5   5   8    1970     653   1
  -4   5   8    4246     657   1
   3  -5   9    2791     473  -3
  -3   5   8    2791     473   1
  -2   5   8   13599     624   1
  -1  -5  -9   15152     903  -2
  -1   5   8   15152     903   1
   0  -5  -8     668     297  -2
   0  -5   7     668     297  -3
   0   5   8     668     297   1
   1  -5  -7    8948     646  -2
   1   5   8    8948     646   1
  -3  -5   5    3034     300  -3
   3   5   8    3034     300   1
  -4  -5   4   13509     732  -3
   4   5   8   13509     732   1
   5   5   8     803     292   1
   6  -4  -4    3745    2156  -2
  -6  -5   3    3745    2156  -3
   6   5   8    3745    2156   1
   7  -4  -3    1664    2593  -2
  -7  -5   2    1664    2593  -3
   7   5   8    1664    2593   1
  -6  -7 -12    6327     685  -2
   6  -6  11    6327     685  -3
  -6   6   8    6327     685   1
  -5   6   8    2881     442   1
  -4   6   8    -337     825   1
   3  -6   9   12985     844  -3
  -3   6   8   12985     844   1
   2  -6   8   59399    3152  -3
  -2   6   8   59399    3152   1
  -1  -6  -9   35388    2722  -2
  -1   6   8   35388    2722   1
   0  -6  -8    7717     433  -2
   0   6   8    7717     433   1
  -1  -6   6    2104     310  -3
   1   6   8    2104     310   1
   2   6   8    1527     377   1
   3   6   8    9214     605   1
  -4  -6   4    5820     498  -3
   4   6   8    5820     498   1
  -5  -6   3   38478    1668  -3
   5   6   8   38478    1668   1
   6  -5  -4     524    1006  -2
   6   6   8     524    1006   1
   7  -5  -3   23775    4618  -2
  -7  -6   2   23775    4618  -3
   7   6   8   23775    4618   1
   5  -7  10    -444     575  -3
  -5   7   8    -444     575   1
  -4   7   8    1626     539   1
  -3   7   8    -258     378   1
   2  -7   8    9926     817  -3
  -2   7   8    9926     817   1
  -1   7   8   22121    1545   1
   0  -7  -8   19734    1414  -2
   0   7   8   19734    1414   1
  -2  -7   5   50588    1695  -3
   2   7   8   50588    1695   1
   3   7   8   19401     776   1
  -4  -7   4    8184     507  -3
   4   7   8    8184     507   1
  -5  -7   3   15919     841  -3
   5   7   8   15919     841   1
   6  -6  -4    1316     494  -2
  -6  -7   2    1316     494  -3
   6   7   8    1316     494   1
   4  -8   9     166     776  -3
  -4   8   8     166     776   1
  -3   8   8     502     522   1
  -2   8   8    -139     453   1
   1  -8   7    -584     584  -3
  -1   8   8    -584     584   1
   0  -8  -8    -329     959  -2
   0   8   8    -329     959   1
   1   8   8    -776    1215   1
  -2  -8   5   54474    2189  -3
   2   8   8   54474    2189   1
  -3  -8   4   27914    1594  -3
   3   8   8   27914    1594   1
   4   8   8   17399     706   1
  -5  -8   3    -413     413  -3
   5   8   8    -413     413   1
  -6  -8   2     721    1081  -3
   6   8   8     721    1081   1
   4  -9   9    7986     943  -3
  -4   9   8    7986     943   1
  -3   9   8     808     892   1
  -2   9   8    -329     539   1
   1  -9   7    -239     459  -3
  -1   9   8    -239     459   1
   0  -9  -8    7513     515  -2
   0  -9   6    7513     515  -3
   0   9   8    7513     515   1
   1   9   8    -210     489   1
  -2  -9   5     219     522  -3
   2   9   8     219     522   1
  -3  -9   4    -709     782  -3
   3   9   8    -709     782   1
  -4  -9   3    4928     493  -3
   4   9   8    4928     493   1
   5   9   8    1618     656   1
  -2  10   8    4113    1135   1
  -1  10   8      29     850   1
   0 -10  -8    -202     586  -2
   0 -10   6    -202     586  -3
   0  10   8    -202     586   1
  -1 -10   5    1332     763  -3
   1  10   8    1332     763   1
   2  10   8    1181     490   1
  -3 -10   4    1225     602  -3
   3  10   8    1225     602   1
  -4 -10   3    -477    1395  -3
   4  10   8    -477    1395   1
   0 -11  -8    5781    1282  -2
   0 -11   6    5781    1282  -3
   0  11   8    5781    1282   1
  -1 -11   5    2482     832  -3
   1  11   8    2482     832   1
  -2 -11   4     609    2974  -3
   2  11   8     609    2974   1
  -2 -10   9    1171     657   1
  -1 -10   9     176     839   1
   0  10  -9     206     474  -2
   0  10  11     206     474  -3
   0 -10   9     206     474   1
   1 -10   9     119     655   1
   2 -10   9   -1109    1109   1
  -4  -9   9    -695     695   1
   3   9  13    -366     563  -3
  -3  -9   9    -366     563   1
  -2  -9   9    6670    1148   1
  -1  -9   9     634     549   1
   0   9  -9     -87     416  -2
   0   9  11     -87     416  -3
   0  -9   9     -87     416   1
  -1   9  10     540     537  -3
   1  -9   9     540     537   1
   2  -9   9    -889     889   1
   3  -9   9     751    1422   1
  -4   9   8    1556    1359  -3
   4  -9   9    1556    1359   1
   5   8  14   -1699    2660  -3
  -5  -8   9   -1699    2660   1
  -4  -8   9     404     672   1
  -3  -8   9    -391     391   1
   2   8  12    3368     402  -3
  -2  -8   9    3368     402   1
  -1  -8   9    7489     865   1
   0   8  -9     676     367  -2
   0  -8   9     676     367   1
  -1   8  10    -184     806  -3
   1  -8   9    -184     806   1
   2  -8   9    -351     520   1
   3  -8   9     525     724   1
  -4   8   8    -682     682  -3
   4  -8   9    -682     682   1
  -5   8   7    1664     639  -3
   5  -8   9    1664     639   1
   5   7  14    1870     952  -3
  -5  -7   9    1870     952   1
  -3  -7   9    1039     647   1
   1   7  11    2000     397  -3
  -1  -7   9    2000     397   1
   0   7  -9  155269    8030  -2
   0  -7   9  155269    8030   1
   1  -7   9    -591     591   1
  -2   7   9   11587     916  -3
   2  -7   9   11587     916   1
   3  -7   9    2843     953   1
   4  -7   9    2820    1208   1
  -5   7   7    -472     472  -3
   5  -7   9    -472     472   1
  -6   7   6    -277     832  -3
   6  -7   9    -277     832   1
  -6  -6   9    -338     683   1
  -5  -6   9    3906     377   1
   4   6  13    -352     352  -3
  -4  -6   9    -352     352   1
  -3  -6   9    6593     448   1
  -2  -6   9   59416    2311   1
   1   6  11    -372     372  -3
  -1  -6   9    -372     372   1
   0   6  -9   85075    4440  -2
   0  -6   9   85075    4440   1
   1  -6   9    -943    3660   1
  -3   6   8    2905     550  -3
   3  -6   9    2905     550   1
   4  -6   9    1449    2081   1
   5  -6   9    2507     980   1
  -6   6   6     560     437  -3
   6  -6   9     560     437   1
  -6  -5   9    -402     402   1
  -5  -5   9    4164     404   1
   4   5  13    -157     345  -3
  -4  -5   9    -157     345   1
  -3  -5   9   36878    1766   1
  -2  -5   9   13330     717   1
  -1  -5   9    2744     491   1
   0   5  -9    3584     392  -2
   0   5  10    3584     392  -3
   0  -5   9    3584     392   1
   1  -5   9    5234     528   1
   2  -5   9    -348     348   1
  -3   5   8    3798     864  -3
   3  -5   9    3798     864   1
   5  -5   9   11498    1323   1
  -6   5   6    4531     459  -3
   6  -5   9    4531     459   1
   7   6  -4    2165     967  -2
  -7   5   5    2165     967  -3
   7  -5   9    2165     967   1
  -7   3 -14    3925     650  -2
  -7  -4   9    3925     650   1
   6   4  14     159     430  -3
  -6  -4   9     159     430   1
  -5  -4   9    3232     364   1
  -4  -4   9    1168     350   1
   3   4  12     280     319  -3
  -3  -4   9     280     319   1
  -2  -4   9   14863    3882   1
  -1  -4   9   39842    2709   1
   0   4  -9   95148    3563  -2
   0  -4   9   95148    3563   1
  -1   4   9    4371     394  -3
   1  -4   9    4371     394   1
   2  -4   9    6104     387   1
   3  -4   9   11056    2099   1
  -4   4   7    5503     870  -3
   4  -4   9    5503     870   1
   5  -4   9    1561     389   1
   6  -4   9    5302     588   1
   7   5  -4    2064     656  -2
  -7   4   5    2064     656  -3
   7  -4   9    2064     656   1
  -7   2 -14     722     800  -2
  -7  -3   9     722     800   1
   6   3  14    -483     483  -3
  -6  -3   9    -483     483   1
   5   3  13    2580     558  -3
  -5  -3   9    2580     558   1
  -4  -3   9     906     423   1
  -3  -3   9    5724     368   1
   2   3  11   18802     776  -3
  -2  -3   9   18802     776   1
  -1  -3   9  173787    6490   1
   0   3  -9   68027    2607  -2
   0  -3   9   68027    2607   1
  -1   3   9    2478     451  -3
   1  -3   9    2478     451   1
   2  -3   9   18596     773   1
   3  -3   9    3823    3594   1
   4  -3   9    4980    1590   1
  -5   3   6     690     416  -3
   5  -3   9     690     416   1
   6  -3   9   12876     604   1
   7   4  -4     806     382  -2
   7  -3   9     806     382   1
  -7   1 -14    2204     582  -2
  -7  -2   9    2204     582   1
  -6  -2   9    -494     494   1
   5   2  13     845     354  -3
  -5  -2   9     845     354   1
  -4  -2   9    1007     284   1
  -3  -2   9    1172    1675   1
  -2  -2   9    7718     889   1
  -1  -2   9   11363     504   1
   0   2  -9  172083    7575  -2
   0  -2   9  172083    7575   1
   1  -2   9    5819     447   1
  -2   2   8    4253     328  -3
   2  -2   9    4253     328   1
   3  -2   9   10924    5691   1
   4  -2   9    2142     530   1
  -5   2   6   12029    3898  -3
   5  -2   9   12029    3898   1
  -6   2   5    1940     329  -3
   6  -2   9    1940     329   1
   7   3  -4    -318     318  -2
   7  -2   9    -318     318   1
  -8   2   4     187     852  -3
   8  -2   9     187     852   1
  -7   0 -14     235     566  -2
   7   1  14     235     566  -3
  -7  -1   9     235     566   1
  -6  -1   9   22344    1175   1
  -5  -1   9   15902     741   1
   4   1  12    1801     279  -3
  -4  -1   9    1801     279   1
  -3  -1   9    2369     312   1
  -2  -1   9    8970     447   1
   1   1  10   18935    1117  -3
  -1  -1   9   18935    1117   1
   1  -1   9  119300    4551   1
   2  -1   9   13573    1372   1
  -3   1   7  365924   17995  -3
   3  -1   9  365924   17995   1
   4  -1   9    4270     323   1
   5  -1   9    6113    1517   1
  -6   1   5    -393     393  -3
   6  -1   9    -393     393   1
   7   2  -4    1954     852  -2
  -7   1   4    1954     852  -3
   7  -1   9    1954     852   1
   8  -1   9     211    1029   1
  -7  -1 -14     391     731  -2
   7   0  14     391     731  -3
  -7   0   9     391     731   1
  -6   0   9    7273     466   1
  -5   0   9   15911    2354   1
  -4   0   9    1739     294   1
   3   0  11   14635     672  -3
  -3   0   9   14635     672   1
  -1   0   9    7442     549   1
   0   0  -9   16748     808  -2
   0   0   9   16748     808  -3
   0   0   9   16748     808   1
   1   0   9    2423     268   1
   2   0   9   35127    1336   1
  -3   0   7   64854    2425  -3
   3   0   9   64854    2425   1
   4   0   9    5977     335   1
  -6   0   5     778     273  -3
   6   0   9     778     273   1
   7   1  -4   14312    1542  -2
  -7   0   4   14312    1542  -3
   7   0   9   14312    1542   1
   8   1  -3    -153    2385  -2
   8   0   9    -153    2385   1
  -7  -2 -14    3189     441  -2
  -7   1   9    3189     441   1
   6  -1  13    1317     371  -3
  -6   1   9    1317     371   1
  -5   1   9    1964     347   1
  -4   1   9    4805    1943   1
   3  -1  11    1814     689  -3
  -3   1   9    1814     689   1
  -2   1   9    1877     459   1
  -1   1   9   66402    3605   1
   0  -1  -9  196465    8634  -2
   0   1   9  196465    8634   1
  -1  -1   8   50273    1933  -3
   1   1   9   50273    1933   1
   2   1   9   50718    3050   1
   3   1   9    1358     401   1
  -4  -1   6    3918     966  -3
   4   1   9    3918     966   1
   5   1   9   11211    7734   1
   6   1   9      19     989   1
   7   0  -4    5792    1370  -2
  -7  -1   4    5792    1370  -3
   7   1   9    5792    1370   1
   8   0  -3    1442    1343  -2
  -8  -1   3    1442    1343  -3
   8   1   9    1442    1343   1
  -7  -3 -14    -345     520  -2
  -7   2   9    -345     520   1
  -6   2   9     370     363   1
   5  -2  12    -515     515  -3
  -5   2   9    -515     515   1
  -4   2   9   16039     786   1
  -3   2   9     535     598   1
   2  -2  10   94530    3600  -3
  -2   2   9   94530    3600   1
  -1   2   9   66392    2945   1
   0  -2  -9   15698     939  -2
   0   2   9   15698     939   1
   1   2   9   23857    5519   1
   2   2   9    4257     599   1
   3   2   9   33673    1273   1
   4   2   9   12165     721   1
  -5  -2   5   22668    1154  -3
   5   2   9   22668    1154   1
   6  -1  -5    4195     750  -2
   6   2   9    4195     750   1
   7  -1  -4   13181    1650  -2
   7   2   9   13181    1650   1
   8  -1  -3    4521    3470  -2
  -8  -2   3    4521    3470  -3
   8   2   9    4521    3470   1
  -7  -4 -14    2851     470  -2
  -7   3   9    2851     470   1
  -6  -4 -13    1530     528  -2
  -6   3   9    1530     528   1
   5  -3  12    2489     401  -3
  -5   3   9    2489     401   1
  -4   3   9     469     361   1
  -3   3   9    -906     906   1
  -2   3   9    1344     410   1
  -1  -3 -10  139824    5335  -2
   1  -3   9  139824    5335  -3
  -1   3   9  139824    5335   1
   0  -3  -9    9498     448  -2
   0   3   9    9498     448   1
   1  -3  -8   85806    3189  -2
   1   3   9   85806    3189   1
  -2  -3   7   79099    3490  -3
   2   3   9   79099    3490   1
   3   3   9    1933     355   1
   4   3   9    3785     286   1
  -5  -3   5   10655     819  -3
   5   3   9   10655     819   1
   6  -2  -5    1773     405  -2
  -6  -3   4    1773     405  -3
   6   3   9    1773     405   1
   7  -2  -4    1023    1539  -2
   7   3   9    1023    1539   1
   8  -2  -3    2802    1447  -2
  -8  -3   3    2802    1447  -3
   8   3   9    2802    1447   1
  -6  -5 -13    2288     648  -2
  -6   4   9    2288     648   1
  -5   4   9    7699     834   1
   4  -4  11   22137     950  -3
  -4   4   9   22137     950   1
  -3   4   9    6757     451   1
  -2   4   9   14452     637   1
  -1  -4 -10    4851     489  -2
   1  -4   9    4851     489  -3
  -1   4   9    4851     489   1
   0  -4  -9   10568     698  -2
   0   4   9   10568     698   1
   1  -4  -8    2531     297  -2
   1   4   9    2531     297   1
   2   4   9   83437    6906   1
  -3  -4   6    4008    1368  -3
   3   4   9    4008    1368   1
   4   4   9  149639    6328   1
   5   4   9   31207    1348   1
   6  -3  -5    3614     794  -2
  -6  -4   4    3614     794  -3
   6   4   9    3614     794   1
   7  -3  -4    3525    1179  -2
  -7  -4   3    3525    1179  -3
   7   4   9    3525    1179   1
   8  -3  -3    -272    2507  -2
   8   4   9    -272    2507   1
  -6  -6 -13    3265     821  -2
  -6   5   9    3265     821   1
  -5   5   9    5644    2106   1
  -4   5   9   27276    1823   1
   3  -5  10    7220     804  -3
  -3   5   9    7220     804   1
  -2   5   9   10888     546   1
  -1  -5 -10   34849    3260  -2
  -1   5   9   34849    3260   1
   0  -5  -9   24764    1094  -2
   0  -5   8   24764    1094  -3
   0   5   9   24764    1094   1
   1  -5  -8   13141     651  -2
   1   5   9   13141     651   1
   2   5   9    3273     598   1
  -3  -5   6     733     319  -3
   3   5   9     733     319   1
  -4  -5   5   10753     629  -3
   4   5   9   10753     629   1
   5   5   9     -36     414   1
   6  -4  -5   10388     584  -2
  -6  -5   4   10388     584  -3
   6   5   9   10388     584   1
   7  -4  -4    9075    2072  -2
  -7  -5   3    9075    2072  -3
   7   5   9    9075    2072   1
  -6  -7 -13    1196     624  -2
   6  -6  12    1196     624  -3
  -6   6   9    1196     624   1
  -5   6   9    9358     614   1
  -4   6   9   10325     803   1
   3  -6  10    -354     372  -3
  -3   6   9    -354     372   1
   2  -6   9   41172    2174  -3
  -2   6   9   41172    2174   1
  -1  -6 -10   52661    8288  -2
  -1   6   9   52661    8288   1
   0  -6  -9   48120    1821  -2
   0   6   9   48120    1821   1
   1  -6  -8    6457     696  -2
  -1  -6   7    6457     696  -3
   1   6   9    6457     696   1
   2   6   9     872     337   1
   3   6   9     -72     319   1
  -4  -6   5    9113    1057  -3
   4   6   9    9113    1057   1
   6  -5  -5    1734     846  -2
   6   6   9    1734     846   1
   7  -5  -4    2255    2708  -2
  -7  -6   3    2255    2708  -3
   7   6   9    2255    2708   1
   5  -7  11    5317     646  -3
  -5   7   9    5317     646   1
  -4   7   9     465     555   1
  -3   7   9      54     592   1
   2  -7   9    3042    1497  -3
  -2   7   9    3042    1497   1
  -1   7   9   42671    2252   1
   0  -7  -9   50869    1921  -2
   0   7   9   50869    1921   1
  -1  -7   7   13065    1472  -3
   1   7   9   13065    1472   1
  -2  -7   6    -354     354  -3
   2   7   9    -354     354   1
   3   7   9     453     475   1
   4   7   9    9335     513   1
  -5  -7   4   10985     787  -3
   5   7   9   10985     787   1
   6  -6  -5    3176     840  -2
   6   7   9    3176     840   1
   4  -8  10     679     572  -3
  -4   8   9     679     572   1
  -3   8   9    1078     479   1
   1  -8   8     628     574  -3
  -1   8   9     628     574   1
   0  -8  -9   20785     905  -2
   0   8   9   20785     905   1
   1   8   9    -133     649   1
  -2  -8   6    7297     532  -3
   2   8   9    7297     532   1
  -3  -8   5    7044     601  -3
   3   8   9    7044     601   1
   4   8   9   16421     704   1
  -5  -8   4    4788     504  -3
   5   8   9    4788     504   1
   6  -7  -5   14185    2472  -2
  -6  -8   3   14185    2472  -3
   6   8   9   14185    2472   1
  -3   9   9    -425     425   1
  -2   9   9     556     397   1
   1  -9   8    3991     526  -3
  -1   9   9    3991     526   1
   0  -9  -9   17360     795  -2
   0  -9   7   17360     795  -3
   0   9   9   17360     795   1
   1   9   9    1333     405   1
   2   9   9    2066     453   1
  -3  -9   5    1104     778  -3
   3   9   9    1104     778   1
   4   9   9     220     463   1
   5   9   9    3849     631   1
  -2  10   9   -1143    1192   1
  -1  10   9    1831     632   1
   0 -10  -9    -346     476  -2
   0 -10   7    -346     476  -3
   0  10   9    -346     476   1
  -1 -10   6    1844     684  -3
   1  10   9    1844     684   1
   2  10   9    1004     593   1
  -3 -10   5    -573     573  -3
   3  10   9    -573     573   1
  -4 -10   4    -743     813  -3
   4  10   9    -743     813   1
   0 -11  -9    7464     968  -2
   0  11   9    7464     968   1
  -1 -11   6     776    1775  -3
   1  11   9     776    1775   1
  -1 -10  10    1817     655   1
   0  10 -10    2860     674  -2
   0  10  12    2860     674  -3
   0 -10  10    2860     674   1
   1 -10  10     362     630   1
   2 -10  10    -332     685   1
   3   9  14    -754     856  -3
  -3  -9  10    -754     856   1
  -2  -9  10    -449     520   1
  -1  -9  10     649     599   1
   0   9 -10    1328     442  -2
   0   9  12    1328     442  -3
   0  -9  10    1328     442   1
  -1   9  11     991     619  -3
   1  -9  10     991     619   1
   2  -9  10    -763    2369   1
   3  -9  10     238     465   1
  -4  -8  10     803     435   1
  -3  -8  10    -135     474   1
   2   8  13     901     391  -3
  -2  -8  10     901     391   1
  -1  -8  10     282     389   1
   0   8 -10     313     366  -2
   0  -8  10     313     366   1
  -1   8  11     288     834  -3
   1  -8  10     288     834   1
   2  -8  10    5599     688   1
   3  -8  10    -438     438   1
  -4   8   9    -109     971  -3
   4  -8  10    -109     971   1
  -5   8   8    1304     660  -3
   5  -8  10    1304     660   1
   5   7  15     508     694  -3
  -5  -7  10     508     694   1
  -4  -7  10    -534     534   1
  -3  -7  10    -400     547   1
   2   7  13    -387     524  -3
  -2  -7  10    -387     524   1
  -1  -7  10     429     528   1
   0   7 -10   24900    1777  -2
   0  -7  10   24900    1777   1
   1  -7  10    2864    1120   1
  -2   7  10   23814    1129  -3
   2  -7  10   23814    1129   1
   3  -7  10    -137     426   1
   4  -7  10    -437     437   1
  -5   7   8    1356     948  -3
   5  -7  10    1356     948   1
  -6  -6  10      70    1062   1
  -5  -6  10    -271     544   1
   4   6  14     187     497  -3
  -4  -6  10     187     497   1
  -3  -6  10   10863     712   1
   1   6  12    7578     717  -3
  -1  -6  10    7578     717   1
   0   6 -10   44927    1727  -2
   0  -6  10   44927    1727   1
   1  -6  10     515     484   1
   2  -6  10    8984    7708   1
  -3   6   9    6053    1593  -3
   3  -6  10    6053    1593   1
   4  -6  10     503     712   1
   5  -6  10    1362     444   1
  -6   6   7    -192     464  -3
   6  -6  10    -192     464   1
  -6  -5  10    1211     576   1
  -5  -5  10    1856     383   1
  -4  -5  10     829     341   1
  -3  -5  10    1072     405   1
  -2  -5  10    4287     778   1
  -1  -5  10    8358     489   1
   0   5 -10   54026    2422  -2
   0   5  11   54026    2422  -3
   0  -5  10   54026    2422   1
   1  -5  10    1424     684   1
   2  -5  10    -384     384   1
  -3   5   9   -3097    3377  -3
   3  -5  10   -3097    3377   1
   4  -5  10    1928    1174   1
   5  -5  10    8335    1693   1
  -6   5   7     112     445  -3
   6  -5  10     112     445   1
   7   6  -5     215     646  -2
  -7   5   6     215     646  -3
   7  -5  10     215     646   1
   6   4  15    2363     404  -3
  -6  -4  10    2363     404   1
  -5  -4  10    5698     407   1
  -4  -4  10    1670     369   1
   3   4  13    6677     518  -3
  -3  -4  10    6677     518   1
  -2  -4  10    2032     711   1
  -1  -4  10    1713     333   1
   0   4 -10   25177    1147  -2
   0  -4  10   25177    1147   1
   1  -4  10    1882     349   1
   2  -4  10   13241     610   1
   3  -4  10    -249    1219   1
  -4   4   8     973     370  -3
   4  -4  10     973     370   1
   5  -4  10   21114    1270   1
   6  -4  10    4317     425   1
   7   5  -5    -146     998  -2
  -7   4   6    -146     998  -3
   7  -4  10    -146     998   1
  -7   2 -15    2675     435  -2
  -7  -3  10    2675     435   1
  -6  -3  10      30     349   1
   5   3  14     792     373  -3
  -5  -3  10     792     373   1
  -4  -3  10    2617     360   1
  -3  -3  10      94     362   1
   2   3  12    5435    3161  -3
  -2  -3  10    5435    3161   1
  -1  -3  10   16407     949   1
   0   3 -10  362499   19484  -2
   0  -3  10  362499   19484   1
  -1   3  10   31272    2468  -3
   1  -3  10   31272    2468   1
   2  -3  10   21769    1255   1
   3  -3  10    -526    1441   1
   4  -3  10   16340    3183   1
  -5   3   7      51     335  -3
   5  -3  10      51     335   1
   6  -3  10    7254     453   1
   7   4  -5    5047     431  -2
   7  -3  10    5047     431   1
  -7   1 -15     783     498  -2
  -7  -2  10     783     498   1
  -6  -2  10     732     370   1
   5   2  14    7020     415  -3
  -5  -2  10    7020     415   1
  -4  -2  10    7276     481   1
  -3  -2  10    1511     648   1
  -2  -2  10    3084     318   1
  -1  -2  10     100     261   1
   0   2 -10   51030    2269  -2
   0  -2  10   51030    2269   1
   1  -2  10    4871     331   1
  -2   2   9   44760    1737  -3
   2  -2  10   44760    1737   1
   3  -2  10    6372    1554   1
   4  -2  10    1662     315   1
  -5   2   7   11990    2197  -3
   5  -2  10   11990    2197   1
  -6   2   6    2329     672  -3
   6  -2  10    2329     672   1
   7   3  -5     596     393  -2
   7  -2  10     596     393   1
  -8   2   5     324     479  -3
   8  -2  10     324     479   1
  -7   0 -15    1069     410  -2
   7   1  15    1069     410  -3
  -7  -1  10    1069     410   1
  -6  -1  10    9104     562   1
  -5  -1  10     318     339   1
   4   1  13    2362     450  -3
  -4  -1  10    2362     450   1
  -3  -1  10    2924     340   1
  -2  -1  10   10133     483   1
   1   1  11    2254     286  -3
  -1  -1  10    2254     286   1
   0   1 -10    2790     448  -2
   0  -1  10    2790     448   1
   1  -1  10   84375    3225   1
   2  -1  10    4062     311   1
  -3   1   8   10972    2517  -3
   3  -1  10   10972    2517   1
   4  -1  10    3968     608   1
   5  -1  10    8988    3187   1
  -6   1   6    2551     468  -3
   6  -1  10    2551     468   1
   7   2  -5     266     487  -2
   7  -1  10     266     487   1
   8  -1  10     386     346   1
  -7  -1 -15    1458     634  -2
   7   0  15    1458     634  -3
  -7   0  10    1458     634   1
  -6   0  10    3073     391   1
  -5   0  10    -344     344   1
  -4   0  10     914     371   1
   3   0  12   52039    2749  -3
  -3   0  10   52039    2749   1
  -1   0  10    4907     325   1
   0   0 -10   23656    1091  -2
   0   0  10   23656    1091  -3
   0   0  10   23656    1091   1
   1   0  10   66293    3592   1
   2   0  10     718     761   1
  -3   0   8     734     858  -3
   3   0  10     734     858   1
   4   0  10   15684    2395   1
   5   0  10    7644     562   1
   6   0  10    4904     783   1
   7   1  -5    4247     458  -2
  -7   0   5    4247     458  -3
   7   0  10    4247     458   1
   8   0  10    2508    1676   1
  -7  -2 -15    1785     819  -2
  -7   1  10    1785     819   1
   6  -1  14     360     360  -3
  -6   1  10     360     360   1
  -5   1  10    1609     363   1
  -4   1  10     624     308   1
   3  -1  12   29489    2878  -3
  -3   1  10   29489    2878   1
  -2   1  10   73168    2799   1
  -1   1  10   11262     506   1
   0  -1 -10  241723   10599  -2
   0   1  10  241723   10599   1
  -1  -1   9   40313    2196  -3
   1   1  10   40313    2196   1
   2   1  10   15986    1691   1
   3   1  10   47928    2627   1
  -4  -1   7    3914     978  -3
   4   1  10    3914     978   1
   5   1  10    6854     586   1
   6   1  10     982     344   1
   7   0  -5    1871     374  -2
  -7  -1   5    1871     374  -3
   7   1  10    1871     374   1
   8   0  -4     791    1351  -2
  -8  -1   4     791    1351  -3
   8   1  10     791    1351   1
  -7  -3 -15    4633     608  -2
  -7   2  10    4633     608   1
  -6   2  10    1602     451   1
   5  -2  13     390     355  -3
  -5   2  10     390     355   1
  -4   2  10    1383     538   1
  -3   2  10     101     422   1
   2  -2  11    -392     392  -3
  -2   2  10    -392     392   1
  -1   2  10   24328     965   1
   0  -2 -10   41747    1619  -2
   0   2  10   41747    1619   1
   1   2  10  195132   12069   1
   2   2  10    6379    1529   1
   3   2  10   55037    2056   1
   4   2  10    5432     324   1
  -5  -2   6    4585     323  -3
   5   2  10    4585     323   1
   6   2  10   12917    1558   1
   7  -1  -5    1630    1399  -2
   7   2  10    1630    1399   1
   8  -1  -4    1176    3427  -2
  -8  -2   4    1176    3427  -3
   8   2  10    1176    3427   1
  -6   3  10     976     404   1
   5  -3  13    1048     482  -3
  -5   3  10    1048     482   1
  -4   3  10    1332     543   1
  -3   3  10    -663     663   1
  -2   3  10    -284     284   1
   1  -3  10   13109     803  -3
  -1   3  10   13109     803   1
   0  -3 -10    8418     424  -2
   0   3  10    8418     424   1
   1  -3  -9  130602    5944  -2
   1   3  10  130602    5944   1
  -2  -3   8      66     291  -3
   2   3  10      66     291   1
   3   3  10   12108    2063   1
   4   3  10   27365    1051   1
  -5  -3   6    9770     766  -3
   5   3  10    9770     766   1
   6  -2  -6    4941     558  -2
  -6  -3   5    4941     558  -3
   6   3  10    4941     558   1
   7  -2  -5     262    1345  -2
   7   3  10     262    1345   1
   8  -2  -4    6914    5342  -2
  -8  -3   4    6914    5342  -3
   8   3  10    6914    5342   1
  -6  -5 -14    -373     441  -2
  -6   4  10    -373     441   1
  -5   4  10    4058     728   1
  -3   4  10     101     351   1
  -2   4  10    2292     360   1
  -1  -4 -11   14026    1109  -2
  -1   4  10   14026    1109   1
   0  -4 -10   10847     510  -2
   0   4  10   10847     510   1
   1  -4  -9    5331     576  -2
   1   4  10    5331     576   1
   2   4  10    9808     795   1
  -3  -4   7    8395     491  -3
   3   4  10    8395     491   1
   4   4  10   24107    1332   1
   5   4  10   21204     851   1
   6  -3  -6     634     771  -2
  -6  -4   5     634     771  -3
   6   4  10     634     771   1
   7  -3  -5    1153    1403  -2
  -7  -4   4    1153    1403  -3
   7   4  10    1153    1403   1
  -6  -6 -14     608     947  -2
  -6   5  10     608     947   1
  -5   5  10     121     504   1
  -4   5  10    6701    3336   1
   3  -5  11   45926    2261  -3
  -3   5  10   45926    2261   1
  -2   5  10   68733    3745   1
  -1  -5 -11    4999     584  -2
  -1   5  10    4999     584   1
   0  -5 -10    6307     392  -2
   0  -5   9    6307     392  -3
   0   5  10    6307     392   1
   1  -5  -9   25877    1043  -2
   1   5  10   25877    1043   1
   2   5  10   23280    1066   1
  -3  -5   7    5830     537  -3
   3   5  10    5830     537   1
  -4  -5   6    5611     382  -3
   4   5  10    5611     382   1
   5   5  10    2733     715   1
   6  -4  -6    -318     318  -2
   6   5  10    -318     318   1
   7  -4  -5    3311    1665  -2
  -7  -5   4    3311    1665  -3
   7   5  10    3311    1665   1
  -5   6  10    -711    1049   1
  -4   6  10   17551    1393   1
   3  -6  11   12394    1478  -3
  -3   6  10   12394    1478   1
  -2   6  10     -80     347   1
  -1  -6 -11   57766    2999  -2
  -1   6  10   57766    2999   1
   0  -6 -10   46146    1752  -2
   0   6  10   46146    1752   1
   1  -6  -9   42728    1638  -2
  -1  -6   8   42728    1638  -3
   1   6  10   42728    1638   1
   2   6  10    4960    7067   1
   3   6  10    3071     378   1
  -4  -6   6     897     490  -3
   4   6  10     897     490   1
   5   6  10     975     354   1
   6  -5  -6    2837     734  -2
   6   6  10    2837     734   1
   7  -5  -5    5701    2841  -2
  -7  -6   4    5701    2841  -3
   7   6  10    5701    2841   1
   5  -7  12    -479     479  -3
  -5   7  10    -479     479   1
  -4   7  10    -222     721   1
  -3   7  10   18982    1186   1
   2  -7  10    2921     612  -3
  -2   7  10    2921     612   1
  -1  -7 -11    7905     728  -2
  -1   7  10    7905     728   1
   0  -7 -10    1011     364  -2
   0   7  10    1011     364   1
  -1  -7   8    7108    2522  -3
   1   7  10    7108    2522   1
  -2  -7   7   14415    1138  -3
   2   7  10   14415    1138   1
   3   7  10   15162     679   1
   6  -6  -6   20239    1240  -2
   6   7  10   20239    1240   1
   4  -8  11    3997     993  -3
  -4   8  10    3997     993   1
  -3   8  10     912     403   1
  -2   8  10    3239     769   1
   1  -8   9      61     573  -3
  -1   8  10      61     573   1
   0  -8 -10    3279     458  -2
   0   8  10    3279     458   1
   1   8  10    2218     776   1
  -2  -8   7    4493     433  -3
   2   8  10    4493     433   1
   3   8  10    1266     419   1
  -5  -8   5    5666     787  -3
   5   8  10    5666     787   1
   6  -7  -6    -587     587  -2
  -6  -8   4    -587     587  -3
   6   8  10    -587     587   1
  -3   9  10    -297     624   1
  -2   9  10    -703     703   1
   1  -9   9    1048     536  -3
  -1   9  10    1048     536   1
   0  -9 -10     144     528  -2
   0  -9   8     144     528  -3
   0   9  10     144     528   1
   1   9  10     -42     398   1
   2   9  10    1036     415   1
  -3  -9   6      92     439  -3
   3   9  10      92     439   1
   4   9  10    -629     955   1
   5   9  10    2574     660   1
  -2  10  10    -444    1553   1
  -1  10  10    -538     598   1
   0 -10 -10    -230     821  -2
   0 -10   8    -230     821  -3
   0  10  10    -230     821   1
  -1 -10   7    4762     713  -3
   1  10  10    4762     713   1
   2  10  10     -70     608   1
  -3 -10   6     863     621  -3
   3  10  10     863     621   1
   0  10 -11    -454     454  -2
   0  10  13    -454     454  -3
   0 -10  11    -454     454   1
   1 -10  11     451     761   1
   3   9  15     513     482  -3
  -3  -9  11     513     482   1
  -2  -9  11       6     442   1
  -1  -9  11     286     431   1
   0   9 -11    -180     478  -2
   0   9  13    -180     478  -3
   0  -9  11    -180     478   1
  -1   9  12    -222     635  -3
   1  -9  11    -222     635   1
   2  -9  11     855    1081   1
   3  -9  11    -391    3114   1
  -4  -8  11    -437     437   1
  -3  -8  11     680     482   1
   2   8  14    1818     408  -3
  -2  -8  11    1818     408   1
  -1  -8  11     630     497   1
   0   8 -11      -2     438  -2
   0  -8  11      -2     438   1
  -1   8  12    -610    4548  -3
   1  -8  11    -610    4548   1
   2  -8  11     259     478   1
   3  -8  11    1229     448   1
  -4   8  10    7394     860  -3
   4  -8  11    7394     860   1
   5   7  16     415     414  -3
  -5  -7  11     415     414   1
  -4  -7  11    1970     419   1
  -3  -7  11    2621     419   1
  -2  -7  11    1455     403   1
  -1  -7  11    -253     369   1
   0   7 -11    5905     452  -2
   0  -7  11    5905     452   1
   1  -7  11    -190    1276   1
  -2   7  11    5736    1123  -3
   2  -7  11    5736    1123   1
   3  -7  11     674     388   1
   4  -7  11   23927    2487   1
  -5   7   9     631     933  -3
   5  -7  11     631     933   1
  -5  -6  11    1818     425   1
   4   6  15    1240     393  -3
  -4  -6  11    1240     393   1
  -3  -6  11     447     400   1
  -2  -6  11    2553     482   1
   1   6  13   30386    1231  -3
  -1  -6  11   30386    1231   1
   0   6 -11    8985     599  -2
   0  -6  11    8985     599   1
   1  -6  11   23049    4345   1
   2  -6  11   22764    1352   1
  -3   6  10    8448    3026  -3
   3  -6  11    8448    3026   1
   4  -6  11    4435    1182   1
   5  -6  11    1126     473   1
  -6   6   8     303     493  -3
   6  -6  11     303     493   1
  -6  -5  11    -276     773   1
  -5  -5  11    2721     753   1
  -4  -5  11    1970     533   1
  -3  -5  11    9670     720   1
  -2  -5  11     657     438   1
  -1  -5  11   33010    1299   1
   0   5 -11   29824    1703  -2
   0   5  12   29824    1703  -3
   0  -5  11   29824    1703   1
   1  -5  11    2884    3605   1
   2  -5  11    2347     545   1
  -3   5  10    1133    1612  -3
   3  -5  11    1133    1612   1
   4  -5  11    -674    3476   1
   5  -5  11    1910     413   1
  -6   5   8    1227     607  -3
   6  -5  11    1227     607   1
   6   4  16     451     622  -3
  -6  -4  11     451     622   1
  -5  -4  11    1282     384   1
  -4  -4  11    2920     380   1
   3   4  14   12233     607  -3
  -3  -4  11   12233     607   1
  -2  -4  11    -105     513   1
  -1  -4  11    -332     332   1
   0   4 -11    9903     591  -2
   0  -4  11    9903     591   1
   1  -4  11     486     362   1
   2  -4  11    1287     408   1
   3  -4  11    1731    1013   1
  -4   4   9    6732     474  -3
   4  -4  11    6732     474   1
   5  -4  11     692    1017   1
   6  -4  11    -649     649   1
   7   5  -6    3093     482  -2
  -7   4   7    3093     482  -3
   7  -4  11    3093     482   1
  -6  -3  11    -152     367   1
  -5  -3  11    2734     400   1
  -4  -3  11    -160     347   1
  -3  -3  11   14000     829   1
   2   3  13   10303     584  -3
  -2  -3  11   10303     584   1
  -1  -3  11   12257     554   1
   0   3 -11    5133     422  -2
   0  -3  11    5133     422   1
  -1   3  11    -334     334  -3
   1  -3  11    -334     334   1
   2  -3  11    1693     316   1
   3  -3  11   14857    5635   1
   4  -3  11     441     364   1
  -5   3   8     963     363  -3
   5  -3  11     963     363   1
   6  -3  11    1915     378   1
   7   4  -6    -397     397  -2
   7  -3  11    -397     397   1
  -7   1 -16    6361     514  -2
  -7  -2  11    6361     514   1
  -6  -2  11      51     361   1
   5   2  15     755     335  -3
  -5  -2  11     755     335   1
  -4  -2  11    6778     447   1
  -3  -2  11    5670     523   1
  -2  -2  11   13980     604   1
  -1  -2  11    5937     501   1
   0   2 -11    1276     392  -2
   0  -2  11    1276     392   1
   1  -2  11    1265     410   1
  -2   2  10     582     392  -3
   2  -2  11     582     392   1
   3  -2  11   27735    9734   1
   4  -2  11    7955    2016   1
  -5   2   8     471     461  -3
   5  -2  11     471     461   1
  -6   2   7    -461     461  -3
   6  -2  11    -461     461   1
   7   3  -6    3361     471  -2
   7  -2  11    3361     471   1
  -7   0 -16    3878     669  -2
   7   1  16    3878     669  -3
  -7  -1  11    3878     669   1
  -6  -1  11     881     360   1
  -5  -1  11    -357     357   1
   4   1  14     759     341  -3
  -4  -1  11     759     341   1
  -3  -1  11   15377     669   1
  -2  -1  11    5043     837   1
   1   1  12   10141    1220  -3
  -1  -1  11   10141    1220   1
   0   1 -11    6094     505  -2
   0  -1  11    6094     505   1
   1  -1  11    2441     275   1
   2  -1  11    9328     457   1
  -3   1   9    6179     375  -3
   3  -1  11    6179     375   1
   4  -1  11    4948     352   1
   5  -1  11    4383     753   1
  -6   1   7    1403     329  -3
   6  -1  11    1403     329   1
   7   2  -6    3012     850  -2
   7  -1  11    3012     850   1
   8  -1  11    1054     721   1
  -7  -1 -16     841     641  -2
   7   0  16     841     641  -3
  -7   0  11     841     641   1
  -6   0  11     994     371   1
  -5   0  11    4621     477   1
  -4   0  11    3898     395   1
  -3   0  11   21606    1250   1
  -1   0  11   29897    1170   1
   0   0 -11    5529     506  -2
   0   0  11    5529     506  -3
   0   0  11    5529     506   1
   1   0  11    -269     269   1
   2   0  11    4428     952   1
  -3   0   9   11193     507  -3
   3   0  11   11193     507   1
   4   0  11    1526     790   1
   5   0  11     914     686   1
   6   0  11    6474    2037   1
   7   1  -6    -256     280  -2
  -7   0   6    -256     280  -3
   7   0  11    -256     280   1
   8   0  11     734    3801   1
  -7  -2 -16    1517     853  -2
  -7   1  11    1517     853   1
   6  -1  15    5987     686  -3
  -6   1  11    5987     686   1
  -5   1  11   12957     675   1
  -4   1  11    -598     725   1
   3  -1  13   28432    1176  -3
  -3   1  11   28432    1176   1
  -2   1  11   37420    1454   1
  -1   1  11     804     471   1
   0  -1 -11   21246     992  -2
   0   1  11   21246     992   1
  -1  -1  10    3457     400  -3
   1   1  11    3457     400   1
   2   1  11   39344    1530   1
   3   1  11   29898    2207   1
  -4  -1   8   33575    1862  -3
   4   1  11   33575    1862   1
   5   1  11   21959    1806   1
   6   1  11    2821    1466   1
   7   0  -6    -119     471  -2
  -7  -1   6    -119     471  -3
   7   1  11    -119     471   1
   8   0  -5    1289    3719  -2
  -8  -1   5    1289    3719  -3
   8   1  11    1289    3719   1
  -6   2  11    1744     399   1
   5  -2  14   10089     890  -3
  -5   2  11   10089     890   1
  -4   2  11    8143    3026   1
   2  -2  12    4554     346  -3
  -2   2  11    4554     346   1
  -1   2  11    2935     410   1
   0  -2 -11    9656     552  -2
   0   2  11    9656     552   1
   1   2  11   47594    5689   1
   2   2  11   13414     585   1
   3   2  11    -277     431   1
  -5  -2   7    7080     448  -3
   5   2  11    7080     448   1
   6   2  11     637     406   1
   7  -1  -6    1112     477  -2
   7   2  11    1112     477   1
   8  -1  -5    3487    3519  -2
  -8  -2   5    3487    3519  -3
   8   2  11    3487    3519   1
  -6   3  11    2793     803   1
   5  -3  14    2670    1062  -3
  -5   3  11    2670    1062   1
  -4   3  11    1647     898   1
  -3   3  11   16553    1162   1
  -2   3  11   17367     740   1
   1  -3  11   12583     640  -3
  -1   3  11   12583     640   1
   0  -3 -11   31458    1430  -2
   0   3  11   31458    1430   1
   1   3  11    9314     646   1
  -2  -3   9    6515     386  -3
   2   3  11    6515     386   1
   3   3  11   84994    3784   1
   4   3  11    -410     410   1
   6  -2  -7    5845     788  -2
  -6  -3   6    5845     788  -3
   6   3  11    5845     788   1
   7  -2  -6    2360    1444  -2
   7   3  11    2360    1444   1
  -6  -5 -15    9975    2257  -2
  -6   4  11    9975    2257   1
  -5   4  11    1125     665   1
  -2   4  11   14562     664   1
  -1  -4 -12   37483    2096  -2
  -1   4  11   37483    2096   1
   0  -4 -11    7049     407  -2
   0   4  11    7049     407   1
   1  -4 -10   18172     759  -2
   1   4  11   18172     759   1
   2   4  11    5493    1177   1
  -3  -4   8    7579     416  -3
   3   4  11    7579     416   1
   4   4  11   29018    1099   1
   5   4  11    1878    1081   1
   6  -3  -7    6306    1116  -2
  -6  -4   6    6306    1116  -3
   6   4  11    6306    1116   1
   7  -3  -6    4968    2911  -2
   7   4  11    4968    2911   1
  -6  -6 -15    2222     584  -2
  -6   5  11    2222     584   1
  -5   5  11    3947     508   1
  -4   5  11    1578    1306   1
   3  -5  12   13278    1079  -3
  -3   5  11   13278    1079   1
  -2   5  11   35380    1411   1
  -1  -5 -12  109225    5587  -2
  -1   5  11  109225    5587   1
   0  -5 -11   57010    2199  -2
   0  -5  10   57010    2199  -3
   0   5  11   57010    2199   1
   1  -5 -10    4683     391  -2
   1   5  11    4683     391   1
   2   5  11   14408     636   1
  -3  -5   8    1258     339  -3
   3   5  11    1258     339   1
  -4  -5   7    2769     757  -3
   4   5  11    2769     757   1
   5   5  11     811     455   1
   6  -4  -7     872     328  -2
   6   5  11     872     328   1
   7  -4  -6    1165    5324  -2
  -7  -5   5    1165    5324  -3
   7   5  11    1165    5324   1
  -5   6  11    9094    4427   1
  -4   6  11   14705    2363   1
   3  -6  12    4232     773  -3
  -3   6  11    4232     773   1
  -2   6  11   67203    4571   1
  -1  -6 -12  111522    5688  -2
  -1   6  11  111522    5688   1
   0  -6 -11   51460    2009  -2
   0   6  11   51460    2009   1
   1  -6 -10   41238    1865  -2
  -1  -6   9   41238    1865  -3
   1   6  11   41238    1865   1
   2   6  11   16372    2586   1
   3   6  11    9393     524   1
  -4  -6   7    2266     804  -3
   4   6  11    2266     804   1
   5   6  11    6489     607   1
   6  -5  -7     485     842  -2
   6   6  11     485     842   1
   7  -5  -6    7472     681  -2
  -7  -6   5    7472     681  -3
   7   6  11    7472     681   1
   5  -7  13    1694    2373  -3
  -5   7  11    1694    2373   1
  -4   7  11    8649    1816   1
  -3   7  11    -496    1006   1
   2  -7  11    7320     558  -3
  -2   7  11    7320     558   1
  -1  -7 -12   14982     999  -2
  -1   7  11   14982     999   1
   0  -7 -11    7097     658  -2
   0   7  11    7097     658   1
   1  -7 -10    4407     416  -2
  -1  -7   9    4407     416  -3
   1   7  11    4407     416   1
   3   7  11    -377     377   1
   4   7  11   10647     544   1
  -5  -7   6    5574     430  -3
   5   7  11    5574     430   1
   6  -6  -7    2773    5490  -2
   6   7  11    2773    5490   1
   4  -8  12      80     566  -3
  -4   8  11      80     566   1
  -3   8  11    -463     463   1
  -2   8  11    3037    2040   1
  -1  -8 -12    7395     591  -2
   1  -8  10    7395     591  -3
  -1   8  11    7395     591   1
   0  -8 -11     624     389  -2
   0   8  11     624     389   1
   1   8  11    1961     527   1
  -2  -8   8    2453     593  -3
   2   8  11    2453     593   1
   3   8  11    -231     412   1
   4   8  11    -273     397   1
  -5  -8   6     349     579  -3
   5   8  11     349     579   1
  -3   9  11    1468     616   1
  -2   9  11    3705    1033   1
   1  -9  10    3483     438  -3
  -1   9  11    3483     438   1
   0  -9 -11    -139     545  -2
   0  -9   9    -139     545  -3
   0   9  11    -139     545   1
   1   9  11    -417     417   1
   2   9  11    -182     425   1
  -3  -9   7    1332     407  -3
   3   9  11    1332     407   1
   4   9  11    2158     540   1
  -1  10  11    -595     595   1
   0 -10 -11    -603     603  -2
   0 -10   9    -603     603  -3
   0  10  11    -603     603   1
   1  10  11       9     837   1
   2  10  11    1174     520   1
  -3 -10   7    3840     702  -3
   3  10  11    3840     702   1
  -2  -9  12    -226     725   1
  -1  -9  12      62     683   1
   0   9 -12     264     470  -2
   0   9  14     264     470  -3
   0  -9  12     264     470   1
   1  -9  12    1105     757   1
   2  -9  12     917     527   1
   3  -9  12     397     619   1
  -3  -8  12     810     657   1
   2   8  15    -592     592  -3
  -2  -8  12    -592     592   1
  -1  -8  12     730     818   1
   0   8 -12     -12     595  -2
   0  -8  12     -12     595   1
  -1   8  13     462     580  -3
   1  -8  12     462     580   1
   2  -8  12    1256     442   1
   3  -8  12     570     594   1
  -4   8  11    -573     574  -3
   4  -8  12    -573     574   1
  -4  -7  12    4653     485   1
  -3  -7  12    -382     400   1
  -2  -7  12     -37     403   1
  -1  -7  12     628     420   1
   0   7 -12    3332     393  -2
   0  -7  12    3332     393   1
   1  -7  12     966     515   1
  -2   7  12    6492     810  -3
   2  -7  12    6492     810   1
   3  -7  12    1614     648   1
  -5   7  10    1236     510  -3
   5  -7  12    1236     510   1
  -5  -6  12    1413     599   1
   4   6  16    1324     460  -3
  -4  -6  12    1324     460   1
  -3  -6  12    4216     579   1
  -2  -6  12    9649    1131   1
   1   6  14   -1146    1146  -3
  -1  -6  12   -1146    1146   1
   0   6 -12    8507    1067  -2
   0  -6  12    8507    1067   1
   1  -6  12   10247    2813   1
   2  -6  12     772     374   1
  -3   6  11    7467     483  -3
   3  -6  12    7467     483   1
   4  -6  12   12139     712   1
   5  -6  12    -219     447   1
  -6   6   9    -583     583  -3
   6  -6  12    -583     583   1
  -5  -5  12    1531     421   1
  -4  -5  12    -328     398   1
  -3  -5  12   10481     572   1
  -2  -5  12    7590     583   1
  -1  -5  12      96     402   1
   0   5 -12    1547     642  -2
   0   5  13    1547     642  -3
   0  -5  12    1547     642   1
   1  -5  12    6948    1696   1
   2  -5  12      32     407   1
  -3   5  11     888     553  -3
   3  -5  12     888     553   1
   4  -5  12      16     423   1
   5  -5  12    1549    1369   1
   6   4  17    2960     584  -3
  -6  -4  12    2960     584   1
  -5  -4  12     845     593   1
  -4  -4  12    2010     567   1
   3   4  15    8549     517  -3
  -3  -4  12    8549     517   1
  -2  -4  12   14281    1131   1
  -1  -4  12   58908    2228   1
   0   4 -12    9619     709  -2
   0  -4  12    9619     709   1
   2  -4  12     315     364   1
   3  -4  12     499     832   1
  -4   4  10    -251    1425  -3
   4  -4  12    -251    1425   1
   5  -4  12    2784     686   1
   6  -4  12    -695     703   1
   7   5  -7     314     506  -2
  -7   4   8     314     506  -3
   7  -4  12     314     506   1
  -6  -3  12    2870     542   1
  -5  -3  12     490     381   1
  -4  -3  12     487     375   1
  -3  -3  12    -600     811   1
   2   3  14    7069     546  -3
  -2  -3  12    7069     546   1
  -1  -3  12   19367     804   1
   0   3 -12   10198     596  -2
   0  -3  12   10198     596   1
  -1   3  12    2247     370  -3
   1  -3  12    2247     370   1
   2  -3  12   17286     751   1
   3  -3  12    1140     506   1
   4  -3  12    1208     426   1
  -5   3   9    -376     376  -3
   5  -3  12    -376     376   1
   6  -3  12    1319     367   1
   7   4  -7    -492     492  -2
   7  -3  12    -492     492   1
  -6  -2  12    -432     432   1
   5   2  16   14852     639  -3
  -5  -2  12   14852     639   1
  -4  -2  12    2937     383   1
  -3  -2  12   11437     565   1
  -2  -2  12    7088     650   1
  -1  -2  12     922     536   1
   0   2 -12   22028    1276  -2
   0  -2  12   22028    1276   1
   1  -2  12    1276     289   1
   3  -2  12    7007     442   1
   4  -2  12     762     742   1
  -5   2   9    9160    1353  -3
   5  -2  12    9160    1353   1
   6  -2  12    5960    1046   1
   7   3  -7     674     361  -2
   7  -2  12     674     361   1
  -6  -1  12    9018    1681   1
  -5  -1  12    6987     460   1
   4   1  15    3614     378  -3
  -4  -1  12    3614     378   1
  -3  -1  12    2904     499   1
  -2  -1  12    3132     322   1
   1   1  13    9707     476  -3
  -1  -1  12    9707     476   1
   0   1 -12     -83     392  -2
   0  -1  12     -83     392   1
   1  -1  12    1276     392   1
   2  -1  12    4306     431   1
  -3   1  10    3859    1169  -3
   3  -1  12    3859    1169   1
   4  -1  12     488     913   1
   5  -1  12    5807    1897   1
  -6   1   8    -295     616  -3
   6  -1  12    -295     616   1
   7   2  -7     -15     372  -2
   7  -1  12     -15     372   1
  -6   0  12     597     503   1
  -5   0  12    -382     382   1
  -4   0  12    1448     385   1
  -3   0  12   11874     594   1
  -2   0  12     265     332   1
  -1   0  12   30041    1189   1
   0   0 -12    4614     499  -2
   0   0  12    4614     499  -3
   0   0  12    4614     499   1
   1   0  12  107102    5779   1
   2   0  12    7429     472   1
  -3   0  10   17256    4304  -3
   3   0  12   17256    4304   1
   4   0  12    5363    1659   1
   5   0  12    7787    1650   1
   6   0  12    -411     411   1
   7   1  -7    1824    1587  -2
  -7   0   7    1824    1587  -3
   7   0  12    1824    1587   1
   6  -1  16     303     400  -3
  -6   1  12     303     400   1
  -5   1  12    5290     612   1
  -4   1  12   10157     541   1
   3  -1  14    6355     412  -3
  -3   1  12    6355     412   1
  -2   1  12    8465     446   1
  -1   1  12    4288     697   1
   0  -1 -12   40772    2234  -2
   0   1  12   40772    2234   1
  -1  -1  11   42378    1904  -3
   1   1  12   42378    1904   1
   2   1  12   26485    1055   1
   3   1  12    4290    2199   1
  -4  -1   9   30952    3737  -3
   4   1  12   30952    3737   1
   5   1  12    3810     864   1
   6   1  12     795     499   1
   7   0  -7   10855    1897  -2
  -7  -1   7   10855    1897  -3
   7   1  12   10855    1897   1
   8   0  -6    2214    3601  -2
  -8  -1   6    2214    3601  -3
   8   1  12    2214    3601   1
  -6   2  12    2643    1307   1
   5  -2  15    -432     432  -3
  -5   2  12    -432     432   1
  -4   2  12   11068     921   1
  -3   2  12    7761     658   1
   2  -2  13   26108    1059  -3
  -2   2  12   26108    1059   1
  -1   2  12   13413     681   1
   0  -2 -12   17140     831  -2
   0   2  12   17140     831   1
   1   2  12    -388     388   1
   2   2  12    3990     330   1
   3   2  12     -24     303   1
   4   2  12   27775    3016   1
  -5  -2   8    5773     736  -3
   5   2  12    5773     736   1
   6   2  12    2940     505   1
   7  -1  -7    2138     362  -2
   7   2  12    2138     362   1
  -6   3  12    6116     951   1
   5  -3  15     564     782  -3
  -5   3  12     564     782   1
  -4   3  12    1133     408   1
  -3   3  12    3692     545   1
  -2   3  12    -314     314   1
   1  -3  12   15881     787  -3
  -1   3  12   15881     787   1
   0  -3 -12    3000     362  -2
   0   3  12    3000     362   1
   1   3  12    1825     413   1
  -2  -3  10     -16     539  -3
   2   3  12     -16     539   1
   3   3  12    7484    1619   1
   4   3  12    3496     334   1
  -5  -3   8   21902    1206  -3
   5   3  12   21902    1206   1
   7  -2  -7    -217    1511  -2
   7   3  12    -217    1511   1
  -6   4  12    1807     840   1
  -5   4  12    3715     493   1
  -2   4  12    6343     568   1
  -1  -4 -13    5256     584  -2
  -1   4  12    5256     584   1
   0  -4 -12    2462     331  -2
   0   4  12    2462     331   1
   1  -4 -11   34898    1329  -2
   1   4  12   34898    1329   1
   2   4  12      83     318   1
  -3  -4   9     -30     454  -3
   3   4  12     -30     454   1
   4   4  12    6306     512   1
   5   4  12     605     348   1
   6  -3  -8    3653    1060  -2
  -6  -4   7    3653    1060  -3
   6   4  12    3653    1060   1
   7  -3  -7     321     397  -2
   7   4  12     321     397   1
  -5   5  12     487     568   1
  -4   5  12    5437     704   1
   3  -5  13    2859    3799  -3
  -3   5  12    2859    3799   1
  -2   5  12   61886    2385   1
  -1  -5 -13    6974     860  -2
  -1   5  12    6974     860   1
   0  -5 -12   26150    1038  -2
   0  -5  11   26150    1038  -3
   0   5  12   26150    1038   1
   1  -5 -11  100869    3751  -2
   1   5  12  100869    3751   1
   2   5  12   80144    2992   1
   3   5  12    7898     456   1
  -4  -5   8   11793     894  -3
   4   5  12   11793     894   1
   5   5  12    7366     662   1
   6  -4  -8    4050     696  -2
   6   5  12    4050     696   1
   7  -4  -7     348     697  -2
  -7  -5   6     348     697  -3
   7   5  12     348     697   1
  -5   6  12    1349     488   1
  -4   6  12    1938     926   1
   3  -6  13   32182    1532  -3
  -3   6  12   32182    1532   1
  -2   6  12   66880    2590   1
  -1  -6 -13   10553    1083  -2
  -1   6  12   10553    1083   1
   0  -6 -12  103175    4383  -2
   0   6  12  103175    4383   1
   1  -6 -11   96011    4902  -2
  -1  -6  10   96011    4902  -3
   1   6  12   96011    4902   1
   2   6  12    -541     690   1
   3   6  12    -394     394   1
  -4  -6   8     112     435  -3
   4   6  12     112     435   1
   5   6  12   11245     551   1
   6  -5  -8    2722     551  -2
   6   6  12    2722     551   1
  -4   7  12     901     477   1
  -3   7  12    4460    1119   1
   2  -7  12   21810     934  -3
  -2   7  12   21810     934   1
  -1  -7 -13     299     540  -2
  -1   7  12     299     540   1
   0  -7 -12   36466    1409  -2
   0   7  12   36466    1409   1
   1  -7 -11   18588    1129  -2
   1   7  12   18588    1129   1
  -2  -7   9    5161     453  -3
   2   7  12    5161     453   1
   3   7  12    -602     602   1
   4   7  12    1652     700   1
  -5  -7   7    4469     837  -3
   5   7  12    4469     837   1
   6  -6  -8    8391    1494  -2
   6   7  12    8391    1494   1
   4  -8  13    1478    2305  -3
  -4   8  12    1478    2305   1
  -3   8  12    3083     736   1
  -2   8  12     917     537   1
  -1  -8 -13    6007     825  -2
   1  -8  11    6007     825  -3
  -1   8  12    6007     825   1
   0  -8 -12    1369     393  -2
   0   8  12    1369     393   1
   1  -8 -11    2959     699  -2
   1   8  12    2959     699   1
  -2  -8   9    8109     529  -3
   2   8  12    8109     529   1
   3   8  12     365     582   1
   4   8  12    1035     422   1
  -5  -8   7    3725     680  -3
   5   8  12    3725     680   1
  -2   9  12    1823     931   1
   1  -9  11    2861     730  -3
  -1   9  12    2861     730   1
   0  -9 -12    1324     434  -2
   0  -9  10    1324     434  -3
   0   9  12    1324     434   1
   1   9  12    5503     627   1
   2   9  12    2709     457   1
  -3  -9   8    1173     423  -3
   3   9  12    1173     423   1
   4   9  12     647     471   1
  -1  10  12     518     950   1
   0 -10 -12   40812    1653  -2
   0 -10  10   40812    1653  -3
   0  10  12   40812    1653   1
   1  10  12    -161     660   1
   2  10  12    -435     455   1
  -3 -10   8    -543     563  -3
   3  10  12    -543     563   1
  -1  -9  13     120     433   1
   0   9 -13     792     549  -2
   0   9  15     792     549  -3
   0  -9  13     792     549   1
   1  -9  13    -601     956   1
   2  -9  13    1388     608   1
  -3  -8  13     772     444   1
   2   8  16    -290     480  -3
  -2  -8  13    -290     480   1
  -1  -8  13     458     814   1
   0   8 -13    3286     447  -2
   0  -8  13    3286     447   1
  -1   8  14    1915     584  -3
   1  -8  13    1915     584   1
   2  -8  13    2149    1363   1
   3  -8  13     214     438   1
  -4   8  12    1812     510  -3
   4  -8  13    1812     510   1
  -4  -7  13    -236     398   1
  -3  -7  13     -68     788   1
  -2  -7  13     989     405   1
  -1  -7  13     511     407   1
   0   7 -13   14541     679  -2
   0  -7  13   14541     679   1
   1  -7  13    -104     516   1
  -2   7  13     287     394  -3
   2  -7  13     287     394   1
   3  -7  13     585     605   1
   4  -7  13    -407     444   1
  -5   7  11     462    2246  -3
   5  -7  13     462    2246   1
  -5  -6  13    1052     576   1
   4   6  17    2328     474  -3
  -4  -6  13    2328     474   1
  -3  -6  13   16037    1013   1
  -2  -6  13    -529    2007   1
   1   6  15    4070     447  -3
  -1  -6  13    4070     447   1
   0   6 -13    2644     544  -2
   0  -6  13    2644     544   1
   1  -6  13    -485     485   1
   2  -6  13     482     364   1
  -3   6  12   10782     584  -3
   3  -6  13   10782     584   1
   4  -6  13    -359     562   1
   5  -6  13   13283    2666   1
  -5  -5  13    1966     715   1
  -4  -5  13    1117     555   1
  -3  -5  13    2336     405   1
  -2  -5  13    4944    1053   1
  -1  -5  13    4291     442   1
   0   5 -13  143714    5377  -2
   0   5  14  143714    5377  -3
   0  -5  13  143714    5377   1
   1  -5  13    8988     745   1
   2  -5  13    4228     444   1
  -3   5  12     907    1002  -3
   3  -5  13     907    1002   1
   4  -5  13    -155     397   1
   5  -5  13    1943     748   1
   6  -5  13    1356     475   1
   6   4  18     -38     431  -3
  -6  -4  13     -38     431   1
  -5  -4  13    3854     438   1
  -4  -4  13    3971     410   1
   3   4  16    2352     410  -3
  -3  -4  13    2352     410   1
  -2  -4  13    5396     652   1
  -1  -4  13    2105     998   1
   0   4 -13   16369    2440  -2
   0  -4  13   16369    2440   1
   2  -4  13    8909    1553   1
   3  -4  13    -331    2858   1
  -4   4  11    1036     420  -3
   4  -4  13    1036     420   1
   5  -4  13    1231     583   1
   6  -4  13    1512     573   1
  -6  -3  13    5089     715   1
  -5  -3  13    -392     443   1
  -4  -3  13    -799     818   1
  -3  -3  13    4449    1062   1
   2   3  15    2063     378  -3
  -2  -3  13    2063     378   1
  -1  -3  13    5102     377   1
   0   3 -13   23317    1352  -2
   0  -3  13   23317    1352   1
  -1   3  13   17485    1074  -3
   1  -3  13   17485    1074   1
   2  -3  13    7765     473   1
   3  -3  13    -855     930   1
   4  -3  13    4275     624   1
  -5   3  10    1156     373  -3
   5  -3  13    1156     373   1
   6  -3  13    1188     609   1
   7   4  -8     -64     868  -2
   7  -3  13     -64     868   1
  -6  -2  13   11120     781   1
   5   2  17    5759     587  -3
  -5  -2  13    5759     587   1
  -4  -2  13   23750    2657   1
  -3  -2  13   17865     773   1
  -2  -2  13    -323     323   1
  -1  -2  13     193     472   1
   0   2 -13   10510     725  -2
   0  -2  13   10510     725   1
   1  -2  13   18808     788   1
  -2   2  12   20871     872  -3
   2  -2  13   20871     872   1
   3  -2  13    8245    1656   1
   4  -2  13    1636    1389   1
  -5   2  10    1488     367  -3
   5  -2  13    1488     367   1
   6  -2  13    3821     513   1
   7   3  -8    6052     493  -2
   7  -2  13    6052     493   1
  -6  -1  13     151     402   1
  -5  -1  13    4539     654   1
   4   1  16   20749     879  -3
  -4  -1  13   20749     879   1
  -3  -1  13    1552     483   1
  -2  -1  13    2643     373   1
   1   1  14    9463     528  -3
  -1  -1  13    9463     528   1
   0   1 -13   31876    1759  -2
   0  -1  13   31876    1759   1
   2  -1  13     263     290   1
  -3   1  11    3616    1122  -3
   3  -1  13    3616    1122   1
   4  -1  13    1818     380   1
   5  -1  13     504     342   1
  -6   1   9    2005     356  -3
   6  -1  13    2005     356   1
   7   2  -8    -497     578  -2
   7  -1  13    -497     578   1
  -6   0  13    1523     723   1
  -5   0  13     857     404   1
  -4   0  13    1971     620   1
  -3   0  13   12202     690   1
  -2   0  13   11624     545   1
  -1   0  13     203     453   1
   0   0 -13   39793    2523  -2
   0   0  13   39793    2523  -3
   0   0  13   39793    2523   1
   1   0  13    4060     336   1
   2   0  13    7096    1042   1
   3   0  13   28989    5879   1
   4   0  13    1968    1905   1
   6   0  13    7177    2680   1
   7   1  -8    5174    1596  -2
  -7   0   8    5174    1596  -3
   7   0  13    5174    1596   1
   6  -1  17    -278     668  -3
  -6   1  13    -278     668   1
  -5   1  13    7427     554   1
  -4   1  13    6631    2504   1
   3  -1  15   15784     713  -3
  -3   1  13   15784     713   1
  -2   1  13   15761     674   1
  -1   1  13   39835    1559   1
   0  -1 -13   60686    3293  -2
   0   1  13   60686    3293   1
  -1  -1  12   56142    2165  -3
   1   1  13   56142    2165   1
   2   1  13   10477     703   1
   3   1  13    6162    2778   1
  -4  -1  10    3202    1011  -3
   4   1  13    3202    1011   1
   5   1  13     974     327   1
   6   1  13    2026     443   1
   7   0  -8    -103     680  -2
  -7  -1   8    -103     680  -3
   7   1  13    -103     680   1
  -6   2  13    1557     455   1
   5  -2  16     427     634  -3
  -5   2  13     427     634   1
  -4   2  13      36     391   1
  -3   2  13   10763    1359   1
   2  -2  14    6218     387  -3
  -2   2  13    6218     387   1
  -1   2  13   13167     693   1
   0  -2 -13   27421    1266  -2
   0   2  13   27421    1266   1
   1   2  13   29239    1151   1
   2   2  13    2038     434   1
   3   2  13   25063    1431   1
   4   2  13   10568     976   1
  -5  -2   9     835    1112  -3
   5   2  13     835    1112   1
   6   2  13    1417     509   1
   7  -1  -8    3391     507  -2
   7   2  13    3391     507   1
  -6   3  13    1027     509   1
   5  -3  16    8973     567  -3
  -5   3  13    8973     567   1
  -4   3  13   11396     633   1
  -3   3  13   12430    1104   1
  -2   3  13     527     471   1
   1  -3  13   17826    1078  -3
  -1   3  13   17826    1078   1
   0  -3 -13   12161     660  -2
   0   3  13   12161     660   1
   1   3  13    8521    1596   1
  -2  -3  11    9548     648  -3
   2   3  13    9548     648   1
   3   3  13    6230     701   1
   4   3  13   41200    2149   1
  -5  -3   9    1120     687  -3
   5   3  13    1120     687   1
  -6  -3   8     349     480  -3
   6   3  13     349     480   1
   7  -2  -8    1661     396  -2
   7   3  13    1661     396   1
  -5   4  13     423     502   1
  -3   4  13    2439     798   1
  -2   4  13    7960     512   1
   0  -4 -13    3805     571  -2
   0   4  13    3805     571   1
   1  -4 -12    1880     368  -2
   1   4  13    1880     368   1
   2   4  13     275     492   1
  -3  -4  10   10989     537  -3
   3   4  13   10989     537   1
   4   4  13     194     493   1
   5   4  13       1     367   1
   6  -3  -9     712     749  -2
  -6  -4   8     712     749  -3
   6   4  13     712     749   1
   7  -3  -8    4210     529  -2
   7   4  13    4210     529   1
  -5   5  13    1479     607   1
  -4   5  13     397    1409   1
  -2   5  13   15876    1078   1
  -1  -5 -14   22512    1752  -2
  -1   5  13   22512    1752   1
   0  -5 -13  152529    5647  -2
   0  -5  12  152529    5647  -3
   0   5  13  152529    5647   1
   1  -5 -12    6338     903  -2
   1   5  13    6338     903   1
   2   5  13   54540    2836   1
   3   5  13   58986    2219   1
  -4  -5   9   20220     858  -3
   4   5  13   20220     858   1
   5   5  13   10657    1077   1
   6  -4  -9    4177     404  -2
   6   5  13    4177     404   1
   7  -4  -8     347     362  -2
  -7  -5   7     347     362  -3
   7   5  13     347     362   1
  -5   6  13      40     749   1
  -4   6  13     -39     437   1
   3  -6  14    -196     735  -3
  -3   6  13    -196     735   1
  -2   6  13    6700     529   1
  -1  -6 -14   86332   13415  -2
  -1   6  13   86332   13415   1
   0  -6 -13   70090    2619  -2
   0   6  13   70090    2619   1
   1  -6 -12    8447     521  -2
  -1  -6  11    8447     521  -3
   1   6  13    8447     521   1
   2   6  13   67625    3588   1
   3   6  13   15837     849   1
  -4  -6   9     524     485  -3
   4   6  13     524     485   1
   5   6  13     392     364   1
   6  -5  -9    4050     810  -2
   6   6  13    4050     810   1
  -4   7  13     103    1414   1
  -3   7  13    3364     420   1
   2  -7  13    3911     969  -3
  -2   7  13    3911     969   1
  -1  -7 -14    1145     616  -2
  -1   7  13    1145     616   1
   0  -7 -13   10469     575  -2
   0   7  13   10469     575   1
   1  -7 -12     291     428  -2
   1   7  13     291     428   1
  -2  -7  10    2022     817  -3
   2   7  13    2022     817   1
   3   7  13   10404     847   1
   4   7  13    4361     715   1
  -5  -7   8    1171     410  -3
   5   7  13    1171     410   1
   6  -6  -9    3771     718  -2
   6   7  13    3771     718   1
  -3   8  13    1009     728   1
  -2   8  13    2216     667   1
  -1  -8 -14    8131     867  -2
   1  -8  12    8131     867  -3
  -1   8  13    8131     867   1
   0  -8 -13    4038     430  -2
   0   8  13    4038     430   1
   1  -8 -12    1334     649  -2
   1   8  13    1334     649   1
  -2  -8  10    1182     437  -3
   2   8  13    1182     437   1
   3   8  13    -145     422   1
   4   8  13    1173     618   1
  -5  -8   8    1463     462  -3
   5   8  13    1463     462   1
  -2   9  13    1110    1192   1
  -1  -9 -14     443     515  -2
  -1   9  13     443     515   1
   0  -9 -13   11983     628  -2
   0  -9  11   11983     628  -3
   0   9  13   11983     628   1
   1   9  13    1805     630   1
   2   9  13    5272     610   1
  -3  -9   9    3903     502  -3
   3   9  13    3903     502   1
   4   9  13     808     492   1
   1  10  13    6059     547   1
   2  10  13      67     690   1
   0   9 -14    2349     572  -2
   0  -9  14    2349     572   1
   1  -9  14    1705    1304   1
   2   8  17    1315     619  -3
  -2  -8  14    1315     619   1
  -1  -8  14    -132    1192   1
   0   8 -14    1677     622  -2
   0  -8  14    1677     622   1
  -1   8  15    -214     618  -3
   1  -8  14    -214     618   1
   2  -8  14     811     429   1
   3  -8  14    1876     470   1
  -4  -7  14     613    1137   1
  -3  -7  14    2232     969   1
  -2  -7  14    1669     731   1
  -1  -7  14    -602     602   1
   0   7 -14    4292     618  -2
   0  -7  14    4292     618   1
  -2   7  14    1160     391  -3
   2  -7  14    1160     391   1
   3  -7  14     -89     422   1
   4  -7  14     801     598   1
   4   6  18    1991     450  -3
  -4  -6  14    1991     450   1
  -3  -6  14    1723     495   1
  -2  -6  14    1181     619   1
   1   6  16    8310     525  -3
  -1  -6  14    8310     525   1
   0   6 -14    1059     656  -2
   0  -6  14    1059     656   1
   1  -6  14    2624     804   1
   2  -6  14    3366     410   1
   4  -6  14     239     411   1
   5  -6  14     218     865   1
  -5  -5  14     485     590   1
  -4  -5  14     576     428   1
  -3  -5  14    -419     419   1
  -2  -5  14    3531     553   1
  -1  -5  14   36056    2062   1
   0   5 -14   27185    2105  -2
   0   5  15   27185    2105  -3
   0  -5  14   27185    2105   1
   1  -5  14    -505     505   1
   2  -5  14    6210     498   1
  -3   5  13     700     610  -3
   3  -5  14     700     610   1
   4  -5  14     609     525   1
   5  -5  14     750     480   1
   6  -5  14     150     462   1
  -5  -4  14     157    1704   1
  -4  -4  14     917     505   1
   3   4  17    2749     685  -3
  -3  -4  14    2749     685   1
  -2  -4  14   10451     999   1
  -1  -4  14    8239     507   1
   0   4 -14   45040    2501  -2
   0  -4  14   45040    2501   1
   1  -4  14    2902     545   1
   2  -4  14    2538     418   1
   3  -4  14    5998    3853   1
  -4   4  12     648     761  -3
   4  -4  14     648     761   1
   5  -4  14     181    1057   1
   6  -4  14     547     556   1
  -5  -3  14    9793    2848   1
  -4  -3  14     529     485   1
  -3  -3  14    7851     499   1
   2   3  16   18279     812  -3
  -2  -3  14   18279     812   1
  -1  -3  14    9207     718   1
   2  -3  14     423     560   1
   3  -3  14   30151    7163   1
   4  -3  14    -644     644   1
  -5   3  11    2762     500  -3
   5  -3  14    2762     500   1
   6  -3  14    -354     405   1
   7   4  -9    2244    1192  -2
   7  -3  14    2244    1192   1
  -6  -2  14    5153     943   1
   5   2  18    1150     539  -3
  -5  -2  14    1150     539   1
  -4  -2  14     923     597   1
  -3  -2  14    -726    2835   1
  -2  -2  14   46733    2493   1
  -1  -2  14   20382     852   1
   0   2 -14    4045     489  -2
   0  -2  14    4045     489   1
   1  -2  14   33176    1315   1
  -2   2  13    1311     336  -3
   2  -2  14    1311     336   1
   3  -2  14    2797    1302   1
   4  -2  14    5181     648   1
  -5   2  11     749     357  -3
   5  -2  14     749     357   1
   6  -2  14     217     342   1
   7   3  -9     887     721  -2
   7  -2  14     887     721   1
  -6  -1  14     521     635   1
  -5  -1  14    2975     426   1
   4   1  17    1734     397  -3
  -4  -1  14    1734     397   1
  -3  -1  14    4442    1054   1
  -2  -1  14   29095    1788   1
   1   1  15    7305     435  -3
  -1  -1  14    7305     435   1
   0   1 -14   31520    1759  -2
   0  -1  14   31520    1759   1
   1  -1  14    -303     303   1
   2  -1  14    3261     344   1
  -3   1  12     525    1137  -3
   3  -1  14     525    1137   1
   4  -1  14    4772     401   1
   5  -1  14    1177     357   1
  -6   1  10    1858     732  -3
   6  -1  14    1858     732   1
   7   2  -9    3353     537  -2
   7  -1  14    3353     537   1
  -6   0  14     -98     853   1
  -5   0  14    2568     406   1
  -4   0  14    1380     435   1
  -3   0  14   26413    1531   1
  -2   0  14    3355     346   1
  -1   0  14    6913     422   1
   0   0 -14   19291    1303  -2
   0   0  14   19291    1303  -3
   0   0  14   19291    1303   1
   1   0  14   20721     859   1
   2   0  14    2584     402   1
   3   0  14   32609    3387   1
   4   0  14     650     345   1
   5   0  14   12051    2594   1
   6   0  14    -798     882   1
   7   1  -9     425     403  -2
  -7   0   9     425     403  -3
   7   0  14     425     403   1
   6  -1  18     -31     802  -3
  -6   1  14     -31     802   1
  -5   1  14    1121     595   1
  -4   1  14   10426    1320   1
   3  -1  16   34503    1386  -3
  -3   1  14   34503    1386   1
  -2   1  14    1977     406   1
  -1   1  14   13906     640   1
   0  -1 -14   28325    1585  -2
   0   1  14   28325    1585   1
  -1  -1  13     619     331  -3
   1   1  14     619     331   1
   2   1  14   24124     984   1
   3   1  14     787     674   1
  -4  -1  11     719     533  -3
   4   1  14     719     533   1
   5   1  14    4216     465   1
   6   1  14    1499     744   1
   7   0  -9     376     565  -2
  -7  -1   9     376     565  -3
   7   1  14     376     565   1
  -6   2  14   17078     791   1
   5  -2  17    7465     516  -3
  -5   2  14    7465     516   1
  -4   2  14      46     604   1
  -3   2  14   13729     980   1
   2  -2  15    2730     582  -3
  -2   2  14    2730     582   1
  -1   2  14    1306     491   1
   0  -2 -14    3931     489  -2
   0   2  14    3931     489   1
   1   2  14    -318     318   1
   2   2  14   19405     812   1
   3   2  14   20231     850   1
   4   2  14   37969    2726   1
  -5  -2  10    4933     801  -3
   5   2  14    4933     801   1
   6   2  14    -139     327   1
   7  -1  -9    3633     857  -2
   7   2  14    3633     857   1
   5  -3  17    1137     427  -3
  -5   3  14    1137     427   1
  -4   3  14    5273     456   1
  -3   3  14    2983     625   1
  -2   3  14    1092     349   1
   0  -3 -14    2907     489  -2
   0   3  14    2907     489   1
   1   3  14   12696    1514   1
  -2  -3  12   10013     684  -3
   2   3  14   10013     684   1
   3   3  14     937     331   1
   4   3  14   22627     942   1
  -5  -3  10    8190    1113  -3
   5   3  14    8190    1113   1
  -6  -3   9    1047     337  -3
   6   3  14    1047     337   1
   7  -2  -9     758     502  -2
   7   3  14     758     502   1
  -5   4  14    -136     481   1
   4  -4  16    -327     440  -3
  -4   4  14    -327     440   1
  -3   4  14      67     418   1
  -2   4  14    6103     457   1
  -1   4  14   26006    1509   1
   0  -4 -14   -2282    2282  -2
   0   4  14   -2282    2282   1
   1  -4 -13    5362    1277  -2
   1   4  14    5362    1277   1
   2   4  14    -115     698   1
   4   4  14    5844     493   1
   5   4  14   17874     892   1
  -6  -4   9    1857     373  -3
   6   4  14    1857     373   1
   7  -3  -9    3881     571  -2
   7   4  14    3881     571   1
  -5   5  14    2057    1247   1
  -4   5  14    -472     472   1
  -2   5  14    2978     403   1
  -1  -5 -15   51277    2679  -2
  -1   5  14   51277    2679   1
   0  -5 -14     532     686  -2
   0  -5  13     532     686  -3
   0   5  14     532     686   1
   1  -5 -13   15644    1202  -2
   1   5  14   15644    1202   1
   2   5  14   47634    4931   1
   3   5  14    2677     407   1
   4   5  14   24705     976   1
   5   5  14    4004    1042   1
   6  -4 -10    2867     687  -2
   6   5  14    2867     687   1
  -4   6  14    2022     463   1
  -3   6  14    2947     913   1
  -2   6  14    8309     938   1
  -1  -6 -15   16036    1022  -2
  -1   6  14   16036    1022   1
   0  -6 -14    1823    1170  -2
   0   6  14    1823    1170   1
   1  -6 -13   82766    3535  -2
  -1  -6  12   82766    3535  -3
   1   6  14   82766    3535   1
   2   6  14   52593    2001   1
   3   6  14    5895     541   1
  -4  -6  10   41199    2637  -3
   4   6  14   41199    2637   1
   5   6  14   10919     602   1
   6  -5 -10    2732     832  -2
   6   6  14    2732     832   1
  -4   7  14    -213     631   1
  -3   7  14    2176     662   1
   2  -7  14    8455     620  -3
  -2   7  14    8455     620   1
  -1  -7 -15    9260     855  -2
  -1   7  14    9260     855   1
   0  -7 -14   33820    1339  -2
   0   7  14   33820    1339   1
   1  -7 -13    1042     631  -2
   1   7  14    1042     631   1
   2   7  14   13877     711   1
   3   7  14    -636     636   1
   4   7  14    -149     560   1
  -5  -7   9    4471     826  -3
   5   7  14    4471     826   1
  -3   8  14      40     825   1
  -2   8  14    2804     423   1
  -1  -8 -15    1855     501  -2
   1  -8  13    1855     501  -3
  -1   8  14    1855     501   1
   0  -8 -14    1155     424  -2
   0   8  14    1155     424   1
   1  -8 -13    8966     685  -2
   1   8  14    8966     685   1
  -2  -8  11      67     434  -3
   2   8  14      67     434   1
   3   8  14     761     432   1
   4   8  14     -85     447   1
  -5  -8   9    6867    1110  -3
   5   8  14    6867    1110   1
  -1  -9 -15    7099    2481  -2
  -1   9  14    7099    2481   1
   0  -9 -14   41260    1872  -2
   0  -9  12   41260    1872  -3
   0   9  14   41260    1872   1
   1  -9 -13     -91     636  -2
   1   9  14     -91     636   1
   2   9  14     982     492   1
  -3  -9  10    1595     650  -3
   3   9  14    1595     650   1
   2   8  18    1289     486  -3
  -2  -8  15    1289     486   1
  -1  -8  15     349     663   1
   0   8 -15     479     432  -2
   0  -8  15     479     432   1
  -1   8  16    -622     736  -3
   1  -8  15    -622     736   1
   2  -8  15     567     539   1
   3  -8  15    1317     575   1
  -3  -7  15     758     451   1
  -2  -7  15    1813     471   1
  -1  -7  15    1006     451   1
   0   7 -15      13     442  -2
   0  -7  15      13     442   1
   1  -7  15     551     578   1
  -2   7  15     948     512  -3
   2  -7  15     948     512   1
   3  -7  15    -499     588   1
   4  -7  15    1248     579   1
   4   6  19     414     597  -3
  -4  -6  15     414     597   1
  -3  -6  15    3280     459   1
  -2  -6  15     703     599   1
   1   6  17   11416     612  -3
  -1  -6  15   11416     612   1
   0   6 -15    4341     805  -2
   0  -6  15    4341     805   1
   1  -6  15    1915     539   1
   2  -6  15     417     415   1
   3  -6  15     277     636   1
   4  -6  15    -440     440   1
   5  -6  15    1122     473   1
  -4  -5  15    5018     855   1
  -3  -5  15    -421     421   1
  -2  -5  15   11666     972   1
  -1  -5  15    4153     426   1
   0   5 -15    2081     457  -2
   0   5  16    2081     457  -3
   0  -5  15    2081     457   1
   1  -5  15    2705     520   1
   2  -5  15    2900     413   1
  -3   5  14     529     584  -3
   3  -5  15     529     584   1
   4  -5  15    3899    1025   1
   5  -5  15    3173     814   1
  -5  -4  15     127     714   1
  -4  -4  15    1930     492   1
   3   4  18    -391     405  -3
  -3  -4  15    -391     405   1
  -2  -4  15    1550     576   1
  -1  -4  15   19669    2031   1
   0   4 -15   70063    3677  -2
   0  -4  15   70063    3677   1
   1  -4  15    -520     520   1
   2  -4  15    6578     804   1
   3  -4  15    4922    1145   1
  -4   4  13     683     456  -3
   4  -4  15     683     456   1
   5  -4  15    1153     391   1
   6  -4  15    2508     439   1
  -5  -3  15    -432     432   1
  -4  -3  15     346     526   1
  -3  -3  15   13641     940   1
   2   3  17    2230     775  -3
  -2  -3  15    2230     775   1
  -1  -3  15    5461     433   1
   0   3 -15   29872    1685  -2
   0  -3  15   29872    1685   1
  -1   3  15   21937    1069  -3
   1  -3  15   21937    1069   1
   2  -3  15     585     688   1
   3  -3  15    8809    1141   1
   4  -3  15    5241    1071   1
  -5   3  12    2488     413  -3
   5  -3  15    2488     413   1
   6  -3  15    -113     528   1
   5   2  19    3527     785  -3
  -5  -2  15    3527     785   1
  -4  -2  15     217     564   1
  -3  -2  15    -423     973   1
  -2  -2  15    2999     799   1
  -1  -2  15    6342     420   1
   1  -2  15    1374     555   1
  -2   2  14     -83     545  -3
   2  -2  15     -83     545   1
   3  -2  15    4146    3622   1
   4  -2  15    -655     655   1
  -5   2  12    6460    2025  -3
   5  -2  15    6460    2025   1
   6  -2  15      35     620   1
   7   3 -10    1295     991  -2
   7  -2  15    1295     991   1
  -5  -1  15    -428     428   1
   4   1  18   10438    2023  -3
  -4  -1  15   10438    2023   1
  -3  -1  15   40998    2212   1
  -2  -1  15    4589     930   1
   1   1  16   28275    2410  -3
  -1  -1  15   28275    2410   1
   0   1 -15   26449    1509  -2
   0  -1  15   26449    1509   1
   2  -1  15    3402     367   1
  -3   1  13    2133     595  -3
   3  -1  15    2133     595   1
   4  -1  15    -373     373   1
   5  -1  15    1279     379   1
  -6   1  11    2722     728  -3
   6  -1  15    2722     728   1
   7   2 -10     714     413  -2
   7  -1  15     714     413   1
  -6   0  15    1175     796   1
  -5   0  15     296     398   1
  -4   0  15    -584     584   1
  -3   0  15   10537     993   1
  -2   0  15    7948     816   1
  -1   0  15    8663     679   1
   0   0 -15    3073     450  -2
   0   0  15    3073     450  -3
   0   0  15    3073     450   1
   1   0  15   20096     839   1
   2   0  15    2863    1046   1
   3   0  15    6658    1922   1
   4   0  15    4242     653   1
   5   0  15    1594     361   1
   6   0  15    -269     354   1
   7   1 -10    1052     373  -2
  -7   0  10    1052     373  -3
   7   0  15    1052     373   1
  -5   1  15    -413     413   1
  -4   1  15    3602     613   1
   3  -1  17    2684     416  -3
  -3   1  15    2684     416   1
  -2   1  15   22879     945   1
  -1   1  15   55536    3030   1
   0  -1 -15    3232     471  -2
   0   1  15    3232     471   1
  -1  -1  14      28     333  -3
   1   1  15      28     333   1
   2   1  15    9120     501   1
   3   1  15    9642     834   1
  -4  -1  12   12391    1967  -3
   4   1  15   12391    1967   1
   5   1  15    -473     473   1
   6   1  15    -391     391   1
   7   0 -10     666     666  -2
  -7  -1  10     666     666  -3
   7   1  15     666     666   1
   5  -2  18    -422     422  -3
  -5   2  15    -422     422   1
  -4   2  15   32442    2029   1
  -3   2  15    1780     580   1
   2  -2  16    4943     401  -3
  -2   2  15    4943     401   1
  -1   2  15    2009     399   1
   0  -2 -15     237     489  -2
   0   2  15     237     489   1
   1   2  15    -196     303   1
   2   2  15    -353     353   1
   3   2  15    5804     446   1
   4   2  15    1575     458   1
  -5  -2  11    9019    1071  -3
   5   2  15    9019    1071   1
   6   2  15    1907     784   1
   7  -1 -10     974     406  -2
   7   2  15     974     406   1
   5  -3  18    2381     466  -3
  -5   3  15    2381     466   1
  -4   3  15    3725     427   1
  -3   3  15    -194     595   1
  -2   3  15    1640     375   1
   1  -3  15    6633     627  -3
  -1   3  15    6633     627   1
   0  -3 -15   15264     941  -2
   0   3  15   15264     941   1
   1   3  15   19588    1790   1
  -2  -3  13     395     389  -3
   2   3  15     395     389   1
   3   3  15   11060    1394   1
   4   3  15    5640     433   1
   5   3  15     -54     971   1
   6   3  15    1213     438   1
   7  -2 -10    4911    1102  -2
   7   3  15    4911    1102   1
  -5   4  15    1019     473   1
   4  -4  17    -429     429  -3
  -4   4  15    -429     429   1
  -3   4  15     393     527   1
  -2   4  15    1196     409   1
  -1   4  15    4094     599   1
   0  -4 -15    1554     438  -2
   0   4  15    1554     438   1
   1   4  15    2915    2160   1
   2   4  15    -534     534   1
  -3  -4  12    5450     426  -3
   3   4  15    5450     426   1
   4   4  15    2179     744   1
   5   4  15     212     388   1
  -6  -4  10    2402    1022  -3
   6   4  15    2402    1022   1
  -4   5  15     162     444   1
   3  -5  16    6115     483  -3
  -3   5  15    6115     483   1
  -2   5  15   12117     776   1
  -1  -5 -16   19642    1160  -2
  -1   5  15   19642    1160   1
   0  -5 -15    -567     567  -2
   0  -5  14    -567     567  -3
   0   5  15    -567     567   1
   1  -5 -14   29267    1202  -2
   1   5  15   29267    1202   1
   2   5  15    2291     619   1
   3   5  15     533     552   1
   4   5  15   19374     834   1
   5   5  15     -74     466   1
   6  -4 -11   29068    1611  -2
   6   5  15   29068    1611   1
  -4   6  15      37     494   1
  -3   6  15    1629     467   1
  -2   6  15    3580     537   1
  -1  -6 -16    4122     638  -2
  -1   6  15    4122     638   1
   0  -6 -15    5240     442  -2
   0   6  15    5240     442   1
   1  -6 -14   14286     671  -2
  -1  -6  13   14286     671  -3
   1   6  15   14286     671   1
   2   6  15    5134     663   1
   3   6  15   29821    1346   1
  -4  -6  11   13773    1152  -3
   4   6  15   13773    1152   1
   5   6  15    1314     586   1
   6  -5 -11    3176     725  -2
   6   6  15    3176     725   1
  -3   7  15     515     443   1
   2  -7  15    1279     492  -3
  -2   7  15    1279     492   1
  -1  -7 -16    3033     767  -2
  -1   7  15    3033     767   1
   0  -7 -15    1093     437  -2
   0   7  15    1093     437   1
   1  -7 -14    7132     693  -2
   1   7  15    7132     693   1
   2   7  15    1684     462   1
   3   7  15    4263     473   1
   4   7  15    -277    1361   1
  -5  -7  10    3688     462  -3
   5   7  15    3688     462   1
  -2   8  15     246     779   1
  -1  -8 -16     718     659  -2
   1  -8  14     718     659  -3
  -1   8  15     718     659   1
   0  -8 -15     227     425  -2
   0   8  15     227     425   1
   1  -8 -14    1353     432  -2
   1   8  15    1353     432   1
  -2  -8  12    1266     415  -3
   2   8  15    1266     415   1
   3   8  15    2300     448   1
   4   8  15     176     483   1
  -1  -9 -16    3662     849  -2
  -1   9  15    3662     849   1
   0  -9 -15    3815     816  -2
   0  -9  13    3815     816  -3
   0   9  15    3815     816   1
   1  -9 -14     358     639  -2
   1   9  15     358     639   1
   2   9  15    1470     501   1
  -3  -9  11    -121     492  -3
   3   9  15    -121     492   1
  -1  -8  16    5217     720   1
   0   8 -16    2273     591  -2
   0  -8  16    2273     591   1
  -1   8  17    -107     810  -3
   1  -8  16    -107     810   1
   2  -8  16     794     560   1
  -2  -7  16    -444     603   1
  -1  -7  16    4698     663   1
   0   7 -16    5956     816  -2
   0  -7  16    5956     816   1
   1  -7  16    1361     616   1
  -2   7  16     326     427  -3
   2  -7  16     326     427   1
   3  -7  16     356     516   1
  -3  -6  16    1103     447   1
  -2  -6  16     434     464   1
   1   6  18    2446     693  -3
  -1  -6  16    2446     693   1
   0   6 -16    7643    1226  -2
   0  -6  16    7643    1226   1
   1  -6  16    2641    1639   1
   2  -6  16    2058     425   1
   3  -6  16    1388     607   1
   4  -6  16    -437     437   1
  -4  -5  16     452     590   1
  -3  -5  16    -466     466   1
  -2  -5  16    2820     431   1
  -1  -5  16     490     405   1
   0   5 -16     710     544  -2
   0   5  17     710     544  -3
   0  -5  16     710     544   1
   1  -5  16    -505     505   1
   2  -5  16   12164     634   1
  -3   5  15    9274     764  -3
   3  -5  16    9274     764   1
   4  -5  16     366     406   1
   5  -5  16    1847     998   1
  -4  -4  16     451     650   1
   3   4  19    1891     413  -3
  -3  -4  16    1891     413   1
  -2  -4  16    6598     488   1
  -1  -4  16     854     367   1
   0   4 -16     116     494  -2
   0  -4  16     116     494   1
   1  -4  16    7628     646   1
   2  -4  16     943     390   1
   3  -4  16    1682     424   1
  -4   4  14    1028     587  -3
   4  -4  16    1028     587   1
   5  -4  16    1896     441   1
   6  -4  16    -211     437   1
  -5  -3  16     577     771   1
  -4  -3  16    2739     762   1
  -3  -3  16    -139     393   1
   2   3  18     846     553  -3
  -2  -3  16     846     553   1
  -1  -3  16    3444     601   1
   0   3 -16   11703     824  -2
   0  -3  16   11703     824   1
  -1   3  16    7774     944  -3
   1  -3  16    7774     944   1
   2  -3  16   22996    1332   1
   3  -3  16    1725     767   1
   4  -3  16     486     680   1
  -5   3  13    4470    1026  -3
   5  -3  16    4470    1026   1
   6  -3  16    -399     399   1
   5   2  20     467     412  -3
  -5  -2  16     467     412   1
  -4  -2  16    -375     678   1
  -3  -2  16    5111     445   1
  -2  -2  16    3499    1335   1
  -1  -2  16    5308     422   1
   0   2 -16     303     466  -2
   0  -2  16     303     466   1
   1  -2  16    8763     565   1
  -2   2  15   27890    1140  -3
   2  -2  16   27890    1140   1
   3  -2  16    8982    1397   1
   4  -2  16    -376     666   1
  -5   2  13    7251     864  -3
   5  -2  16    7251     864   1
   6  -2  16    -408     408   1
  -5  -1  16     910     569   1
   4   1  19    6539     768  -3
  -4  -1  16    6539     768   1
  -3  -1  16    5527     651   1
  -2  -1  16    7925     722   1
   1   1  17     556     456  -3
  -1  -1  16     556     456   1
   0   1 -16   28786    1716  -2
   0  -1  16   28786    1716   1
   1  -1  16    2825     432   1
   2  -1  16    1746     568   1
  -3   1  14    2391    1544  -3
   3  -1  16    2391    1544   1
   4  -1  16   10076    4675   1
  -6   1  12    1426     704  -3
   6  -1  16    1426     704   1
   7   2 -11    2539    1239  -2
   7  -1  16    2539    1239   1
  -5   0  16      30     413   1
  -4   0  16    -440     440   1
  -3   0  16    5111    1401   1
  -2   0  16    1092     429   1
  -1   0  16    1634     370   1
   0   0 -16   13747     882  -2
   0   0  16   13747     882  -3
   0   0  16   13747     882   1
   1   0  16   29755    2437   1
   2   0  16    -381     583   1
   3   0  16    9925    2042   1
   4   0  16   15051     702   1
   5   0  16     556     363   1
   6   0  16    1027     365   1
   7   1 -11    2442    1099  -2
  -7   0  11    2442    1099  -3
   7   0  16    2442    1099   1
  -5   1  16    1132     438   1
  -4   1  16    9368    5490   1
   3  -1  18    4056     651  -3
  -3   1  16    4056     651   1
  -2   1  16    6154     442   1
  -1   1  16    1162     489   1
   0  -1 -16   24943    1428  -2
   0   1  16   24943    1428   1
  -1  -1  15   61506    3344  -3
   1   1  16   61506    3344   1
   2   1  16     136     416   1
   3   1  16   25351    2092   1
  -4  -1  13   17203     742  -3
   4   1  16   17203     742   1
   5   1  16    6093     720   1
   6   1  16    2179     371   1
   7   0 -11     576     388  -2
  -7  -1  11     576     388  -3
   7   1  16     576     388   1
   5  -2  19    -442     442  -3
  -5   2  16    -442     442   1
  -4   2  16    5854     563   1
  -3   2  16    -396     397   1
   2  -2  17   45777    2549  -3
  -2   2  16   45777    2549   1
  -1   2  16    7386     667   1
   0  -2 -16   32799    1843  -2
   0   2  16   32799    1843   1
   1   2  16    9654    1054   1
   2   2  16      93     545   1
   3   2  16    6004     452   1
   4   2  16    2026    1050   1
   6   2  16     714     375   1
   7  -1 -11     640     505  -2
   7   2  16     640     505   1
   5  -3  19    4297     510  -3
  -5   3  16    4297     510   1
  -4   3  16    7864     519   1
  -3   3  16    2317    1017   1
  -2   3  16   41923    1648   1
   1  -3  16    1191     489  -3
  -1   3  16    1191     489   1
   0  -3 -16    1154     489  -2
   0   3  16    1154     489   1
   1   3  16      88     657   1
  -2  -3  14     389     568  -3
   2   3  16     389     568   1
   3   3  16    9718     546   1
   4   3  16    4036     413   1
   5   3  16    1927     732   1
   6   3  16    2709     389   1
  -5   4  16     922     756   1
   4  -4  18     196     416  -3
  -4   4  16     196     416   1
  -3   4  16    -225     420   1
  -2   4  16     246     414   1
  -1   4  16     465     693   1
   0  -4 -16   23646    2283  -2
   0   4  16   23646    2283   1
   1   4  16    4389     809   1
   2   4  16    2834     417   1
  -3  -4  13    -499     547  -3
   3   4  16    -499     547   1
   4   4  16    -440     947   1
   5   4  16    -388     388   1
  -6  -4  11    4766     947  -3
   6   4  16    4766     947   1
  -4   5  16    1159     733   1
   3  -5  17    -427     427  -3
  -3   5  16    -427     427   1
  -2   5  16    -504     576   1
  -1  -5 -17    1600    1279  -2
  -1   5  16    1600    1279   1
   0  -5 -16     771     407  -2
   0  -5  15     771     407  -3
   0   5  16     771     407   1
   1  -5 -15    7711    2561  -2
   1   5  16    7711    2561   1
   2   5  16    2438     646   1
   3   5  16    -301     430   1
   4   5  16    -468     468   1
   5   5  16    5624     857   1
   6   5  16    6565     613   1
  -4   6  16    -169     663   1
  -3   6  16    -776     998   1
  -2   6  16     263     486   1
  -1  -6 -17    9708     880  -2
  -1   6  16    9708     880   1
   0  -6 -16   18433     896  -2
   0   6  16   18433     896   1
   1  -6 -15    3468     449  -2
  -1  -6  14    3468     449  -3
   1   6  16    3468     449   1
   2   6  16    6449     504   1
   3   6  16    3375     625   1
  -4  -6  12     672     429  -3
   4   6  16     672     429   1
   5   6  16   10922     848   1
  -3   7  16    -156     638   1
   2  -7  16    2263     543  -3
  -2   7  16    2263     543   1
  -1  -7 -17     456     940  -2
  -1   7  16     456     940   1
   0  -7 -16    9096     688  -2
   0   7  16    9096     688   1
   1  -7 -15    2373     652  -2
   1   7  16    2373     652   1
   2   7  16    6062     541   1
   3   7  16    2571     476   1
   4   7  16     834     480   1
  -5  -7  11    1185     721  -3
   5   7  16    1185     721   1
  -2   8  16    7118     946   1
  -1  -8 -17    8112    2513  -2
   1  -8  15    8112    2513  -3
  -1   8  16    8112    2513   1
   0  -8 -16    4442     749  -2
   0   8  16    4442     749   1
   1  -8 -15    -433     433  -2
   1   8  16    -433     433   1
  -2  -8  13    1709     446  -3
   2   8  16    1709     446   1
   3   8  16     513     542   1
   4   8  16     -48     518   1
   0  -9 -16    1241     422  -2
   0   9  16    1241     422   1
   1  -9 -15    3473    3064  -2
   1   9  16    3473    3064   1
   2   9  16    1739     486   1
  -2  -7  17    1799     477   1
  -1  -7  17     656     615   1
   0   7 -17    -111     505  -2
   0  -7  17    -111     505   1
   1  -7  17     445     889   1
  -2   7  17     743     897  -3
   2  -7  17     743     897   1
   3  -7  17     692     680   1
  -3  -6  17    3553     785   1
  -2  -6  17    3824     688   1
   1   6  19   17420     813  -3
  -1  -6  17   17420     813   1
   0   6 -17     325     436  -2
   0  -6  17     325     436   1
   1  -6  17    -555     555   1
   2  -6  17      74     426   1
   3  -6  17    1997     832   1
   4  -6  17     264     430   1
  -3  -5  17     116     463   1
  -2  -5  17    1904     920   1
  -1  -5  17    1271     631   1
   0   5 -17    2062     840  -2
   0   5  18    2062     840  -3
   0  -5  17    2062     840   1
   1  -5  17     -82     560   1
   2  -5  17     258     706   1
  -3   5  16    2290     780  -3
   3  -5  17    2290     780   1
   4  -5  17    5556     827   1
   5  -5  17    1640     444   1
  -4  -4  17     126     623   1
   3   4  20    1481     467  -3
  -3  -4  17    1481     467   1
  -2  -4  17    2675     408   1
  -1  -4  17    2927     399   1
   0   4 -17     399     355  -2
   0  -4  17     399     355   1
   1  -4  17    2527     396   1
   2  -4  17    2993     417   1
   3  -4  17    1001     440   1
  -4   4  15     859     430  -3
   4  -4  17     859     430   1
   5  -4  17    1290     418   1
  -4  -3  17    1909     479   1
  -3  -3  17     529     399   1
   2   3  19     315    1089  -3
  -2  -3  17     315    1089   1
  -1  -3  17     793     378   1
   0   3 -17    -353     555  -2
   0  -3  17    -353     555   1
  -1   3  17    7428     646  -3
   1  -3  17    7428     646   1
   2  -3  17       9     360   1
   3  -3  17    6508    1189   1
   4  -3  17    6186     574   1
  -5   3  14    2066     437  -3
   5  -3  17    2066     437   1
   6  -3  17    -405     405   1
   5   2  21      11     441  -3
  -5  -2  17      11     441   1
  -4  -2  17    -486     486   1
  -3  -2  17      87     372   1
  -2  -2  17     242     518   1
  -1  -2  17    6396     536   1
   0   2 -17   23221    1349  -2
   0  -2  17   23221    1349   1
   1  -2  17    -505     505   1
  -2   2  16    -530     666  -3
   2  -2  17    -530     666   1
   3  -2  17    5940     982   1
   4  -2  17    8896     933   1
  -5   2  14      19     752  -3
   5  -2  17      19     752   1
   6  -2  17     687     576   1
  -5  -1  17    -469     469   1
   4   1  20    2467     418  -3
  -4  -1  17    2467     418   1
  -3  -1  17     877     408   1
  -2  -1  17     287     463   1
   1   1  18    2579     510  -3
  -1  -1  17    2579     510   1
   0   1 -17    1081     915  -2
   0  -1  17    1081     915   1
   1  -1  17   24236    1150   1
   2  -1  17    2416     392   1
  -3   1  15   31696    1823  -3
   3  -1  17   31696    1823   1
   4  -1  17     371     392   1
   5  -1  17     542     392   1
  -6   1  13    -425     425  -3
   6  -1  17    -425     425   1
  -5   0  17     286     448   1
  -4   0  17    -358     410   1
  -3   0  17    1281     705   1
  -1   0  17    -175     505   1
   0   0 -17   14868     941  -2
   0   0  17   14868     941  -3
   0   0  17   14868     941   1
   1   0  17    2558     386   1
   2   0  17   21336    1490   1
   3   0  17   12302    2358   1
   4   0  17    4271     971   1
   5   0  17    2253     831   1
   6   0  17     491     729   1
  -5   1  17     749     657   1
  -4   1  17     -42     405   1
   3  -1  19    1148     414  -3
  -3   1  17    1148     414   1
  -1   1  17    -379     466   1
   0  -1 -17   61196    3349  -2
   0   1  17   61196    3349   1
  -1  -1  16    2538     381  -3
   1   1  17    2538     381   1
   2   1  17   32512    1321   1
   3   1  17   10370     660   1
  -4  -1  14   13506   15417  -3
   4   1  17   13506   15417   1
   5   1  17    4446    1393   1
   6   1  17    1527     397   1
   5  -2  20    3493     494  -3
  -5   2  17    3493     494   1
  -4   2  17    8082     534   1
  -3   2  17    -438     438   1
   2  -2  18    4704     412  -3
  -2   2  17    4704     412   1
  -1   2  17    2275     472   1
   0  -2 -17  106104    5725  -2
   0   2  17  106104    5725   1
   1   2  17    -433     433   1
   2   2  17     496     557   1
   3   2  17    1621     677   1
   4   2  17     105    1689   1
  -5  -2  13    -356     356  -3
   5   2  17    -356     356   1
   6   2  17    1074     398   1
  -4   3  17    -433     433   1
  -3   3  17   12493    1526   1
  -2   3  17      91     388   1
   1  -3  17    4583     568  -3
  -1   3  17    4583     568   1
   0  -3 -17   17658    1078  -2
   0   3  17   17658    1078   1
   1   3  17    2190     451   1
  -2  -3  15    7280     689  -3
   2   3  17    7280     689   1
   3   3  17     601     426   1
   4   3  17    -170     624   1
   5   3  17     456     459   1
   6   3  17    1684     446   1
   4  -4  19    1325     446  -3
  -4   4  17    1325     446   1
  -3   4  17     178     474   1
  -2   4  17    2751     448   1
  -1   4  17     547     776   1
   0  -4 -17    2472     377  -2
   0   4  17    2472     377   1
   1   4  17    4635     497   1
   2   4  17     543     420   1
  -3  -4  14    -406     406  -3
   3   4  17    -406     406   1
   4   4  17     -92     622   1
   5   4  17    -922    1220   1
  -6  -4  12    1634     599  -3
   6   4  17    1634     599   1
  -4   5  17     579     508   1
   3  -5  18    -449     449  -3
  -3   5  17    -449     449   1
  -2   5  17    -435     435   1
  -1   5  17    1933     686   1
   0  -5 -17     640     438  -2
   0  -5  16     640     438  -3
   0   5  17     640     438   1
   1  -5 -16   11157     599  -2
   1   5  17   11157     599   1
   2   5  17    -352     432   1
   3   5  17      75     596   1
   4   5  17    3564     442   1
   5   5  17     685     577   1
   6   5  17   -1042    1470   1
  -3   6  17    2141     713   1
  -2   6  17     362     663   1
  -1  -6 -18    -455     685  -2
  -1   6  17    -455     685   1
   0  -6 -17    4002     607  -2
   0   6  17    4002     607   1
   1  -6 -16    9646     670  -2
  -1  -6  15    9646     670  -3
   1   6  17    9646     670   1
   2   6  17    1229     477   1
   3   6  17    3106     436   1
  -4  -6  13     -89     491  -3
   4   6  17     -89     491   1
   5   6  17   19243    8180   1
   2  -7  17    -159     589  -3
  -2   7  17    -159     589   1
  -1  -7 -18    1664    1054  -2
  -1   7  17    1664    1054   1
   0  -7 -17      42     422  -2
   0   7  17      42     422   1
   1  -7 -16     450     587  -2
   1   7  17     450     587   1
   2   7  17     844     554   1
   3   7  17    2286     543   1
   4   7  17     320     514   1
  -1  -8 -18    6569     972  -2
   1  -8  16    6569     972  -3
  -1   8  17    6569     972   1
   0  -8 -17    6048     600  -2
   0   8  17    6048     600   1
   1  -8 -16     585     767  -2
   1   8  17     585     767   1
  -2  -8  14      85     472  -3
   2   8  17      85     472   1
   3   8  17     725     577   1
   0   7 -18     697     767  -2
   0  -7  18     697     767   1
   1  -7  18    2559     939   1
  -2   7  18    1489     541  -3
   2  -7  18    1489     541   1
  -2  -6  18     323     445   1
   1   6  20    3669     600  -3
  -1  -6  18    3669     600   1
   0   6 -18   16703    1174  -2
   0  -6  18   16703    1174   1
   1  -6  18    -449    1308   1
   2  -6  18    2837     445   1
   3  -6  18     641     437   1
  -3  -5  18    -808     808   1
  -2  -5  18    1098     601   1
  -1  -5  18     724     423   1
   0   5 -18    -337    1137  -2
   0   5  19    -337    1137  -3
   0  -5  18    -337    1137   1
   1  -5  18     160     545   1
   2  -5  18    1503     426   1
  -3   5  17     187     512  -3
   3  -5  18     187     512   1
   4  -5  18     -63     440   1
   3   4  21       7     433  -3
  -3  -4  18       7     433   1
  -2  -4  18     118     783   1
  -1  -4  18    2146     583   1
   0   4 -18    5450     438  -2
   0  -4  18    5450     438   1
   1  -4  18    1338     822   1
   2  -4  18    7321     502   1
   3  -4  18    4989     485   1
  -4   4  16    -770     770  -3
   4  -4  18    -770     770   1
   5  -4  18    3076     632   1
  -4  -3  18     256     457   1
  -3  -3  18    1785     616   1
   2   3  20    1463     568  -3
  -2  -3  18    1463     568   1
  -1  -3  18    3119     400   1
   0   3 -18     602     971  -2
   0  -3  18     602     971   1
  -1   3  18     874     426  -3
   1  -3  18     874     426   1
   2  -3  18    1846     385   1
   3  -3  18    3869     455   1
   4  -3  18    -517     517   1
  -5   3  15    2931     805  -3
   5  -3  18    2931     805   1
  -4  -2  18    -563     563   1
  -3  -2  18    9858     541   1
  -2  -2  18    2205     451   1
  -1  -2  18    -251     372   1
   0   2 -18   11169     784  -2
   0  -2  18   11169     784   1
   1  -2  18    3619     557   1
  -2   2  17    4559     528  -3
   2  -2  18    4559     528   1
   3  -2  18    -436     552   1
   4  -2  18     906     517   1
  -5   2  15    6876    1176  -3
   5  -2  18    6876    1176   1
   6  -2  18     -64     525   1
   4   1  21     502     720  -3
  -4  -1  18     502     720   1
  -3  -1  18    2190     408   1
  -2  -1  18    -409     409   1
   1   1  19    2578     387  -3
  -1  -1  18    2578     387   1
   0   1 -18    3839     510  -2
   0  -1  18    3839     510   1
   1  -1  18   20906    1235   1
   2  -1  18    3771     528   1
  -3   1  16    5204    4048  -3
   3  -1  18    5204    4048   1
   4  -1  18    1086     961   1
   5  -1  18     662     881   1
  -6   1  14    -594     594  -3
   6  -1  18    -594     594   1
  -4   0  18    -543     543   1
  -3   0  18    4679    1137   1
  -2   0  18     967     393   1
  -1   0  18    1838     665   1
   0   0 -18    3672     582  -2
   0   0  18    3672     582  -3
   0   0  18    3672     582   1
   1   0  18     851     450   1
   2   0  18    3695     596   1
   3   0  18    8105    1365   1
   4   0  18   19928    4033   1
   5   0  18    9368    1079   1
   6   0  18      46     421   1
  -4   1  18    -508     597   1
   3  -1  20    7024     501  -3
  -3   1  18    7024     501   1
  -2   1  18    2892     408   1
  -1   1  18    1785     432   1
   0  -1 -18   10948     764  -2
   0   1  18   10948     764   1
  -1  -1  17     583     489  -3
   1   1  18     583     489   1
   2   1  18    8321     655   1
   3   1  18   19055    1364   1
  -4  -1  15     808     381  -3
   4   1  18     808     381   1
   5   1  18     448     361   1
   6   1  18     381     497   1
  -4   2  18    1678     425   1
  -3   2  18     489     444   1
   2  -2  19    7913     720  -3
  -2   2  18    7913     720   1
   0  -2 -18   27084    1270  -2
   0   2  18   27084    1270   1
   1   2  18     588     489   1
   2   2  18   46902    2587   1
   3   2  18    3462     584   1
   4   2  18   17230    1980   1
  -5  -2  14     650     381  -3
   5   2  18     650     381   1
   6   2  18    -310     699   1
  -4   3  18     347     451   1
  -3   3  18    -415     415   1
  -2   3  18   22560     953   1
   1  -3  18   50366    2781  -3
  -1   3  18   50366    2781   1
   0  -3 -18    3827     860  -2
   0   3  18    3827     860   1
   1   3  18    2114     503   1
  -2  -3  16     954     865  -3
   2   3  18     954     865   1
   3   3  18    -409     409   1
   5   3  18    1520     389   1
   6   3  18    3401    2062   1
   4  -4  20     439     495  -3
  -4   4  18     439     495   1
  -3   4  18     720     758   1
  -2   4  18    -264     396   1
  -1   4  18   18007    1169   1
   0  -4 -18    5697     705  -2
   0   4  18    5697     705   1
   1   4  18    2461     417   1
   2   4  18     106    1201   1
  -3  -4  15     322     533  -3
   3   4  18     322     533   1
   4   4  18    2238    1183   1
   5   4  18     593     560   1
  -6  -4  13    5003     803  -3
   6   4  18    5003     803   1
   3  -5  19    -433     433  -3
  -3   5  18    -433     433   1
  -2   5  18    -403     403   1
  -1   5  18     897     699   1
   0  -5 -18    3451     436  -2
   0  -5  17    3451     436  -3
   0   5  18    3451     436   1
   1   5  18    1517     432   1
   2   5  18    1807     433   1
   3   5  18     243     424   1
   4   5  18     384     488   1
   5   5  18    3215    2729   1
  -3   6  18     132     688   1
  -2   6  18    2115     444   1
  -1  -6 -19    5155    1417  -2
  -1   6  18    5155    1417   1
   0  -6 -18    1689     435  -2
   0   6  18    1689     435   1
   1  -6 -17    -339     615  -2
  -1  -6  16    -339     615  -3
   1   6  18    -339     615   1
   2   6  18    -350     417   1
   3   6  18    7326     518   1
  -4  -6  14    -155     450  -3
   4   6  18    -155     450   1
   5   6  18    2809     502   1
   2  -7  18     943     498  -3
  -2   7  18     943     498   1
  -1  -7 -19    1946     829  -2
  -1   7  18    1946     829   1
   0  -7 -18     400     435  -2
   0   7  18     400     435   1
   1  -7 -17    2845     474  -2
   1   7  18    2845     474   1
   2   7  18    1175     463   1
   3   7  18    -326     676   1
   4   7  18    1720    1814   1
   0  -8 -18    3929     687  -2
   0   8  18    3929     687   1
   1  -8 -17    7050     653  -2
   1   8  18    7050     653   1
  -2  -8  15    5665     707  -3
   2   8  18    5665     707   1
   1   6  21    3397     550  -3
  -1  -6  19    3397     550   1
   0   6 -19    3989     550  -2
   0  -6  19    3989     550   1
   1  -6  19    -639     639   1
   2  -6  19    1484     537   1
  -2  -5  19    2339     591   1
  -1  -5  19     721     588   1
   0   5 -19    3495     588  -2
   0   5  20    3495     588  -3
   0  -5  19    3495     588   1
   1  -5  19    -449     568   1
   2  -5  19    -139     549   1
  -3   5  18     617     445  -3
   3  -5  19     617     445   1
   4  -5  19    -165     430   1
   3   4  22    -522     672  -3
  -3  -4  19    -522     672   1
  -2  -4  19     438     429   1
  -1  -4  19    -573     573   1
   0   4 -19   10143     571  -2
   0  -4  19   10143     571   1
   1  -4  19    5017     464   1
   2  -4  19     629     397   1
   3  -4  19    4289     463   1
  -4   4  17    -180     467  -3
   4  -4  19    -180     467   1
  -3  -3  19    -432     432   1
   2   3  21     271     451  -3
  -2  -3  19     271     451   1
  -1  -3  19    3917     607   1
  -1   3  19     119     454  -3
   1  -3  19     119     454   1
   2  -3  19     209     403   1
   3  -3  19    -102     918   1
   4  -3  19    -768     768   1
  -5   3  16    1846     705  -3
   5  -3  19    1846     705   1
  -4  -2  19    1760     445   1
  -3  -2  19    -131     406   1
  -2  -2  19    1167     525   1
  -1  -2  19     655     387   1
   0   2 -19    -528     528  -2
   0  -2  19    -528     528   1
   1  -2  19    1392     602   1
  -2   2  18    2367     448  -3
   2  -2  19    2367     448   1
   3  -2  19    4165    2315   1
   4  -2  19    6946     878   1
  -5   2  16     424     445  -3
   5  -2  19     424     445   1
   4   1  22    1027     445  -3
  -4  -1  19    1027     445   1
  -3  -1  19    2023     536   1
  -2  -1  19     -17     403   1
   1   1  20     972     372  -3
  -1  -1  19     972     372   1
   0   1 -19    5669     832  -2
   0  -1  19    5669     832   1
   1  -1  19    -252     374   1
   2  -1  19       6     384   1
  -3   1  17    -155     624  -3
   3  -1  19    -155     624   1
   4  -1  19     176     554   1
   5  -1  19     591     440   1
  -4   0  19     -90     436   1
  -3   0  19    3333     617   1
  -2   0  19    2250     398   1
  -1   0  19     727     590   1
   0   0 -19    4073     528  -2
   0   0  19    4073     528  -3
   0   0  19    4073     528   1
   1   0  19     932     378   1
   2   0  19    2037     442   1
   3   0  19     254     384   1
   4   0  19   12590    2154   1
   5   0  19    1341     422   1
   6   0  19    9437     773   1
  -4   1  19    1094     446   1
   3  -1  21    1097     564  -3
  -3   1  19    1097     564   1
  -2   1  19    1687     488   1
  -1   1  19    -860     860   1
   0  -1 -19    7117     804  -2
   0   1  19    7117     804   1
  -1  -1  18    -382     382  -3
   1   1  19    -382     382   1
   2   1  19    -115     545   1
   3   1  19    1090    1178   1
  -4  -1  16   45640    2415  -3
   4   1  19   45640    2415   1
   5   1  19    2956     977   1
   6   1  19    6976    1345   1
  -4   2  19    -237     654   1
  -3   2  19    -392     392   1
   2  -2  20     610     510  -3
  -2   2  19     610     510   1
  -1   2  19    3068     400   1
   0  -2 -19    1413     381  -2
   0   2  19    1413     381   1
   1   2  19    2998     396   1
   2   2  19    1756    1139   1
   3   2  19    2122     422   1
   4   2  19    8672    1025   1
  -5  -2  15      46     526  -3
   5   2  19      46     526   1
   6   2  19    1832    2319   1
  -4   3  19    -459     459   1
  -3   3  19    1491     490   1
  -2   3  19    6521     471   1
   1  -3  19    8577     758  -3
  -1   3  19    8577     758   1
   0  -3 -19     511     426  -2
   0   3  19     511     426   1
   1   3  19    1986    4137   1
  -2  -3  17    2517     553  -3
   2   3  19    2517     553   1
   3   3  19    -666     666   1
   4   3  19    -489     489   1
   5   3  19    3587    1185   1
  -3   4  19     584     764   1
  -2   4  19    8112     527   1
  -1   4  19    2160     625   1
   0  -4 -19    9688    1096  -2
   0   4  19    9688    1096   1
   1   4  19    7967    1505   1
   2   4  19    2895    1065   1
  -3  -4  16    -407     407  -3
   3   4  19    -407     407   1
   4   4  19    -413     413   1
   5   4  19    1664     599   1
   3  -5  20    -189     641  -3
  -3   5  19    -189     641   1
  -1   5  19    2411     699   1
   0  -5 -19    9042     554  -2
   0  -5  18    9042     554  -3
   0   5  19    9042     554   1
   1   5  19    3085     596   1
   2   5  19    7379     620   1
   3   5  19    -420     420   1
   4   5  19    -442     442   1
   5   5  19    1483     458   1
  -2   6  19     953     560   1
  -1  -6 -20      35     790  -2
  -1   6  19      35     790   1
   0  -6 -19    2123     632  -2
   0   6  19    2123     632   1
   1  -6 -18    9006     766  -2
  -1  -6  17    9006     766  -3
   1   6  19    9006     766   1
   2   6  19    -486     486   1
   3   6  19     170     663   1
  -4  -6  15    1249    1497  -3
   4   6  19    1249    1497   1
  -1  -7 -20     190     833  -2
  -1   7  19     190     833   1
   0  -7 -19    8835     729  -2
   0   7  19    8835     729   1
   1  -7 -18    1188     469  -2
   1   7  19    1188     469   1
   2   7  19    1092     666   1
   3   7  19     855     483   1
  -1  -5  20    4476     655   1
   0   5 -20    1304     536  -2
   0   5  21    1304     536  -3
   0  -5  20    1304     536   1
   1  -5  20     988     852   1
   2  -5  20    1998     428   1
  -3   5  19     384     538  -3
   3  -5  20     384     538   1
  -2  -4  20    1481     446   1
  -1  -4  20     344     500   1
   0   4 -20    5834     717  -2
   0  -4  20    5834     717   1
   1  -4  20    -568     568   1
   2  -4  20    -528     528   1
   3  -4  20    2025     592   1
  -4   4  18    -224     518  -3
   4  -4  20    -224     518   1
  -3  -3  20    1275     431   1
   2   3  22    1422     658  -3
  -2  -3  20    1422     658   1
  -1  -3  20    -415     415   1
   0   3 -20     457     568  -2
   0  -3  20     457     568   1
  -1   3  20    4005     599  -3
   1  -3  20    4005     599   1
   2  -3  20    -170     426   1
   3  -3  20    -345     639   1
   4  -3  20    -354     436   1
  -3  -2  20    6285     731   1
  -2  -2  20    1889     425   1
  -1  -2  20    4799     436   1
  -2   2  19    -358     639  -3
   2  -2  20    -358     639   1
   3  -2  20    2813    1193   1
   4  -2  20    4306     921   1
  -5   2  17    1234    1081  -3
   5  -2  20    1234    1081   1
  -3  -1  20    1133     431   1
  -2  -1  20    -283     406   1
   1   1  21     174     545  -3
  -1  -1  20     174     545   1
   0   1 -20    1871     582  -2
   0  -1  20    1871     582   1
   1  -1  20    1711     379   1
   2  -1  20     225     407   1
  -3   1  18    1093     506  -3
   3  -1  20    1093     506   1
   4  -1  20     -52     465   1
   5  -1  20    1308     586   1
  -3   0  20    2247     437   1
  -2   0  20     778     460   1
   0   0 -20    2239     568  -2
   0   0  20    2239     568  -3
   0   0  20    2239     568   1
   1   0  20    2485     400   1
   2   0  20    1891     955   1
   3   0  20    1101     381   1
   4   0  20    4492    1025   1
   5   0  20    -235     431   1
  -3   1  20     671     915   1
  -2   1  20    -385     385   1
   0  -1 -20     776     528  -2
   0   1  20     776     528   1
  -1  -1  19    6674     474  -3
   1   1  20    6674     474   1
   2   1  20    4144     582   1
   3   1  20    3088    1098   1
  -4  -1  17    5568    1289  -3
   4   1  20    5568    1289   1
   5   1  20     187     490   1
  -3   2  20    2455     634   1
   2  -2  21    2246     398  -3
  -2   2  20    2246     398   1
  -1   2  20      45     488   1
   0  -2 -20     978     401  -2
   0   2  20     978     401   1
   1   2  20    -390     390   1
   2   2  20    4239    1726   1
   3   2  20    2795     416   1
   4   2  20    5949     602   1
  -5  -2  16     593     422  -3
   5   2  20     593     422   1
  -3   3  20     934     439   1
  -2   3  20    2433     599   1
   1  -3  20    -887     887  -3
  -1   3  20    -887     887   1
   1   3  20    -649     649   1
  -2  -3  18    1573     739  -3
   2   3  20    1573     739   1
   3   3  20    1182    1228   1
   4   3  20     857     424   1
   5   3  20    3244    1782   1
  -3   4  20      65     662   1
  -2   4  20     -80     422   1
  -1   4  20    3350     653   1
   0  -4 -20   10939     678  -2
   0   4  20   10939     678   1
   1   4  20    1298     575   1
   2   4  20    2258     438   1
  -3  -4  17    4622     621  -3
   3   4  20    4622     621   1
   4   4  20     831     533   1
   5   4  20    -463     463   1
  -2   5  20    -358     608   1
  -1   5  20    1617     699   1
   0  -5 -20    -234     623  -2
   0  -5  19    -234     623  -3
   0   5  20    -234     623   1
   1   5  20     808     433   1
   2   5  20     423     429   1
   3   5  20     111     627   1
   4   5  20    1224    2175   1
  -1   6  20    2306     811   1
   0  -6 -20     524     574  -2
   0   6  20     524     574   1
   1  -6 -19     838     665  -2
  -1  -6  18     838     665  -3
   1   6  20     838     665   1
   2   6  20    2160     538   1
   3   6  20    3984     657   1
   1  -7 -19    1396     645  -2
   1   7  20    1396     645   1
   0   5 -21    -452     542  -2
   0   5  22    -452     542  -3
   0  -5  21    -452     542   1
   1  -5  21    2022     697   1
  -1  -4  21    -110     571   1
   0   4 -21    9294    1626  -2
   0  -4  21    9294    1626   1
   1  -4  21     166     667   1
   2  -4  21     207     459   1
   3  -4  21    2537     808   1
   2   3  23    1415     456  -3
  -2  -3  21    1415     456   1
  -1  -3  21    -196     480   1
   0   3 -21     166     627  -2
   0  -3  21     166     627   1
  -1   3  21    1394     584  -3
   1  -3  21    1394     584   1
   2  -3  21    -582     582   1
   3  -3  21    1484     621   1
   4  -3  21    -218     640   1
  -2  -2  21    -184     672   1
  -1  -2  21     683     564   1
   0   2 -21   10842     863  -2
   0  -2  21   10842     863   1
   1  -2  21     435     640   1
  -2   2  20     445     504  -3
   2  -2  21     445     504   1
   3  -2  21    -250     507   1
   4  -2  21     200     464   1
  -3  -1  21    6511     589   1
  -2  -1  21    1081     602   1
  -1  -1  21    -248     376   1
   0   1 -21     183    1054  -2
   0  -1  21     183    1054   1
   1  -1  21      82     512   1
   2  -1  21     450     472   1
  -3   1  19    2315     732  -3
   3  -1  21    2315     732   1
   4  -1  21    1176     721   1
  -3   0  21    3686     465   1
  -2   0  21    6784     679   1
  -1   0  21    1245     399   1
   0   0 -21     943     887  -2
   0   0  21     943     887  -3
   0   0  21     943     887   1
   1   0  21     236     776   1
   2   0  21    3952    2153   1
   3   0  21    1486     484   1
   4   0  21    1012     445   1
   5   0  21     568     455   1
  -3   1  21    2648     758   1
  -2   1  21    8518     764   1
  -1   1  21    -489     545   1
   0  -1 -21     -39     528  -2
   0   1  21     -39     528   1
  -1  -1  20     880     776  -3
   1   1  21     880     776   1
   2   1  21     320     636   1
   3   1  21    1962     584   1
  -4  -1  18     391     482  -3
   4   1  21     391     482   1
   5   1  21      66     554   1
  -3   2  21     333    5324   1
   2  -2  22     215     512  -3
  -2   2  21     215     512   1
  -1   2  21   10371     571   1
   0  -2 -21    9070     533  -2
   0   2  21    9070     533   1
   1   2  21    2861     765   1
   2   2  21     425    1697   1
   3   2  21    1450     408   1
   4   2  21    1312     448   1
  -5  -2  17    -391     674  -3
   5   2  21    -391     674   1
  -2   3  21    2315     548   1
   1  -3  21      81     584  -3
  -1   3  21      81     584   1
   0  -3 -21    1608     601  -2
   0   3  21    1608     601   1
   1   3  21    8778    1513   1
  -2  -3  19    -399     844  -3
   2   3  21    -399     844   1
   3   3  21    -444     444   1
   4   3  21     210     442   1
  -2   4  21    4117     623   1
  -1   4  21     -92     693   1
   0  -4 -21    3163     632  -2
   0   4  21    3163     632   1
   1   4  21    -135     578   1
   2   4  21     893     420   1
  -3  -4  18     228     649  -3
   3   4  21     228     649   1
   4   4  21    -658     658   1
  -1   5  21    2008     844   1
   0  -5 -21    1421     448  -2
   0  -5  20    1421     448  -3
   0   5  21    1421     448   1
   1   5  21     256     447   1
   2   5  21    2859     641   1
   3   5  21    2553    1340   1
   0  -6 -21    2086     411  -2
   0   6  21    2086     411   1
  -1  -6  19    1621     659  -3
   1   6  21    1621     659   1
   2   6  21    -483     483   1
   0   4 -22    -489     764  -2
   0  -4  22    -489     764   1
   1  -4  22    1364     818   1
  -1  -3  22    2227     623   1
   0   3 -22     543     685  -2
   0  -3  22     543     685   1
  -1   3  22     448     520  -3
   1  -3  22     448     520   1
   2  -3  22    1689     656   1
   3  -3  22    1569     633   1
  -2  -2  22     418     718   1
  -1  -2  22     347     568   1
   0   2 -22    -667     667  -2
   0  -2  22    -667     667   1
   1  -2  22    4982     551   1
  -2   2  21     997     488  -3
   2  -2  22     997     488   1
   3  -2  22    2886     696   1
  -2  -1  22    -581     581   1
  -1  -1  22     914     405   1
   0   1 -22    3312     588  -2
   0  -1  22    3312     588   1
   1  -1  22     661     528   1
   3  -1  22    1573     455   1
   4  -1  22    3064     521   1
  -2   0  22    1459     606   1
  -1   0  22    5828     511   1
   0   0 -22    6026    1109  -2
   0   0  22    6026    1109  -3
   0   0  22    6026    1109   1
   1   0  22    3550     624   1
   2   0  22    1032    2439   1
   3   0  22    1259     522   1
   4   0  22    1929     470   1
  -2   1  22     194     593   1
  -1   1  22    7017     554   1
   0  -1 -22    1046     568  -2
   0   1  22    1046     568   1
   1   1  22    7109     503   1
   2   1  22    -428     428   1
   3   1  22     291     419   1
  -4  -1  19     793     456  -3
   4   1  22     793     456   1
   2  -2  23   10726     752  -3
  -2   2  22   10726     752   1
  -1   2  22    6934     646   1
   0  -2 -22     915     588  -2
   0   2  22     915     588   1
   1   2  22    -120     561   1
   2   2  22     -39     645   1
   3   2  22    2352     457   1
   4   2  22    1859    3220   1
   1  -3  22     625     718  -3
  -1   3  22     625     718   1
   0  -3 -22    3162     405  -2
   0   3  22    3162     405   1
   1   3  22       4     565   1
  -2  -3  20     284     574  -3
   2   3  22     284     574   1
   3   3  22    3485    2878   1
   4   3  22     795     477   1
  -1   4  22    -797     797   1
   0  -4 -22     516     526  -2
   0   4  22     516     526   1
   1   4  22     564     429   1
   2   4  22    2227     649   1
  -3  -4  19    -119    1554  -3
   3   4  22    -119    1554   1
   0  -5 -22    1196     608  -2
   0  -5  21    1196     608  -3
   0   5  22    1196     608   1
   1   5  22     767     687   1
   2   5  22    3466    3183   1
   0   2 -23    3403     764  -2
   0  -2  23    3403     764   1
   1  -2  23    1872     575   1
  -2   2  22     894     717  -3
   2  -2  23     894     717   1
  -1  -1  23    -323     721   1
   0   1 -23    -376     832  -2
   0  -1  23    -376     832   1
   1  -1  23    3526     610   1
   2  -1  23    1308     677   1
   3  -1  23    9460    1461   1
  -1   0  23    5657     661   1
   0   0 -23    8244     821  -2
   0   0  23    8244     821  -3
   0   0  23    8244     821   1
   1   0  23    -425     425   1
   2   0  23    3296    1062   1
   3   0  23    2490     472   1
  -1   1  23    2079     718   1
   0  -1 -23    1798     663  -2
   0   1  23    1798     663   1
   1   1  23     951     435   1
   2   1  23    -459     459   1
   3   1  23    2798    5859   1
  -1   2  23   10701     978   1
   0  -2 -23    3861     701  -2
   0   2  23    3861     701   1
   1   2  23    1217    1586   1
   2   2  23    -767     902   1
   3   2  23    2043     607   1
   0  -3 -23    1565    1220  -2
   0   3  23    1565    1220   1
   1   3  23    2425    5031   1
  -2  -3  21   -1448    1448  -3
   2   3  23   -1448    1448   1
   3   3  23     580     691   1
   1   4  23    3358    1688   1
   2   4  23    6441    1225   1
   1   0  24    2536     417   1
   1   1  24    2462     563   1
   2   1  24    -586     586   1
;
_shelx_hkl_checksum   56081
